# Supplementary material for: What we (don’t) know about parrot welfare: Finding welfare indicators through a systematic literature review
Source: Anim Welf. 2024 Dec 5;33:e57. doi: 10.1017/awf.2024.61 (PMC11655281; doi:10.1017/awf.2024.61)
Supplement: Piseddu et al. supplementary material 1 — Piseddu et al. supplementary material [file S0962728624000617sup001.xlsx]

## Sheet: Dataframe
StudyCode	Authors	Year	Title	Species	Genus	SpeciesList	SampleSize	AgeGroup	Living Condition	Design	DurationIntervention.Observation.days.	Sex	Intervention	RiskFactor	AdditionalRiskFactor	RiskFactorCategoryO	Condition	Correlation	OutcomeMeasure	MeasurementType	OutcomeCategory	Welfare Dimension	Feasibility	Effect	pvalue	Pvaluecategorical	RandomGroupAssignment	Conditions Balancing	ObserverBlinded	Intra-reliability	Inter-reliability	Companion parrot
1	C. J. P. Nicol, S. J.	1993	A comparison of the behaviour of solitary and group-housed budgerigars	Melopsittacus undulatus	Melopsittacus		10	Juveniles	Lab	Between subjects	56	U	SocialEnrichment	Social Isolation		Social	SolitaryHousedVsGroupHouse	No	Peckobjects	Count	EnrichmentInteraction	Explorative and Foraging behaviour	Feasible	Higher	Not Significant	Not Significant	Unspecified	Not Possible	Unspecified	Unspecified	Unspecified	No
1	C. J. P. Nicol, S. J.	1993	A comparison of the behaviour of solitary and group-housed budgerigars	Melopsittacus undulatus	Melopsittacus		10	Juveniles	Lab	Between subjects	56	U	SocialEnrichment	Social Isolation		Social	SolitaryHousedVsGroupHouse	No	Positionchange	Count	PositionInTheCage	Locomotor behaviour	Feasible	Higher	Not Significant	Not Significant	Unspecified	Not Possible	Unspecified	Unspecified	Unspecified	No
1	C. J. P. Nicol, S. J.	1993	A comparison of the behaviour of solitary and group-housed budgerigars	Melopsittacus undulatus	Melopsittacus		10	Juveniles	Lab	Between subjects	56	U	SocialEnrichment	Social Isolation		Social	SolitaryHousedVsGroupHouse	No	MeanWeight	Continous	BodyCondition	Body measurement	Feasible	Higher	Not Significant	Not Significant	Unspecified	Not Possible	Unspecified	Unspecified	Unspecified	No
1	C. J. P. Nicol, S. J.	1993	A comparison of the behaviour of solitary and group-housed budgerigars	Melopsittacus undulatus	Melopsittacus		10	Juveniles	Lab	Between subjects	56	U	SocialEnrichment	Social Isolation		Social	SolitaryHousedVsGroupHouse	No	Num of visit new environment	Count	Reaction to new environment	Explorative and Foraging behaviour	Feasible	Lower	<0.005	Significant	Unspecified	Not Possible	Unspecified	Unspecified	Unspecified	No
1	C. J. P. Nicol, S. J.	1993	A comparison of the behaviour of solitary and group-housed budgerigars	Melopsittacus undulatus	Melopsittacus		10	Juveniles	Lab	Between subjects	56	U	SocialEnrichment	Social Isolation		Social	SolitaryHousedVsGroupHouse	No	Preening	Continous	SelfCare	Maintenance behaviour	Feasible	Lower	Not Significant	Not Significant	Unspecified	Not Possible	Unspecified	Unspecified	Unspecified	No
1	C. J. P. Nicol, S. J.	1993	A comparison of the behaviour of solitary and group-housed budgerigars	Melopsittacus undulatus	Melopsittacus		10	Juveniles	Lab	Between subjects	56	U	SocialEnrichment	Social Isolation		Social	SolitaryHousedVsGroupHouse	No	Scratching	Count	SelfCare	Maintenance behaviour	Feasible	Lower	Not Significant	Not Significant	Unspecified	Not Possible	Unspecified	Unspecified	Unspecified	No
1	C. J. P. Nicol, S. J.	1993	A comparison of the behaviour of solitary and group-housed budgerigars	Melopsittacus undulatus	Melopsittacus		10	Juveniles	Lab	Between subjects	56	U	SocialEnrichment	Social Isolation		Social	SolitaryHousedVsGroupHouse	No	Wingflick	Count	SelfCare	Maintenance behaviour	Feasible	Lower	Not Significant	Not Significant	Unspecified	Not Possible	Unspecified	Unspecified	Unspecified	No
1	C. J. P. Nicol, S. J.	1993	A comparison of the behaviour of solitary and group-housed budgerigars	Melopsittacus undulatus	Melopsittacus		10	Juveniles	Lab	Within subjects	56	U	Observation	FeedingTimeBudget		Activity	MorningvsEvening	No	FoodConsumption	Continous	Feeding	Maintenance behaviour	Feasible	Higher	<0.005	Significant	Unspecified	Not Possible	Unspecified	Unspecified	Unspecified	No
1	C. J. P. Nicol, S. J.	1993	A comparison of the behaviour of solitary and group-housed budgerigars	Melopsittacus undulatus	Melopsittacus		10	Juveniles	Lab	Between subjects	56	U	SocialEnrichment	Social Isolation		Social	SolitaryHousedVsGroupHouse	No	Vocalization	Count	Vocal	Social behaviour	Feasible	Higher	<0.005	Significant	Unspecified	Not Possible	Unspecified	Unspecified	Unspecified	No
1	C. J. P. Nicol, S. J.	1993	A comparison of the behaviour of solitary and group-housed budgerigars	Melopsittacus undulatus	Melopsittacus		10	Juveniles	Lab	Between subjects	56	U	SocialEnrichment	Social Isolation		Social	SolitaryHousedVsGroupHouse	No	WingStretch	Count	SelfCare	Maintenance behaviour	Feasible	Lower	<0.02	Significant	Unspecified	Not Possible	Unspecified	Unspecified	Unspecified	No
1	C. J. P. Nicol, S. J.	1993	A comparison of the behaviour of solitary and group-housed budgerigars	Melopsittacus undulatus	Melopsittacus		10	Juveniles	Lab	Between subjects	56	U	SocialEnrichment	Social Isolation		Social	SolitaryHousedVsGroupHouse	No	Latency to approach unfam bird	Continous	SocialDynamics	Social behaviour	Feasible	Higher	<0.001	Significant	Unspecified	Not Possible	Unspecified	Unspecified	Unspecified	No
1	C. J. P. Nicol, S. J.	1993	A comparison of the behaviour of solitary and group-housed budgerigars	Melopsittacus undulatus	Melopsittacus		10	Juveniles	Lab	Between subjects	56	U	SocialEnrichment	Social Isolation		Social	SolitaryHousedVsGroupHouse	No	FoodConsumption	Continous	Feeding	Maintenance behaviour	Feasible	Lower	<0.0001	Significant	Unspecified	Not Possible	Unspecified	Unspecified	Unspecified	No
1	C. J. P. Nicol, S. J.	1993	A comparison of the behaviour of solitary and group-housed budgerigars	Melopsittacus undulatus	Melopsittacus		10	Juveniles	Lab	Between subjects	56	U	SocialEnrichment	Social Isolation		Social	SolitaryHousedVsGroupHouse	No	Fly	Count	Flying	Locomotor behaviour	Feasible	Lower	<0.02	Significant	Unspecified	Not Possible	Unspecified	Unspecified	Unspecified	No
2	C. S. K. VanHoek, C. E.	1997	Causation and influence of environmental enrichment on feather picking of the crimson-bellied conure (Pyrrhura perlata perlata)	Pyrrhura perlata perlata	Pyrrhura		10	Adults	Zoo	Within subjects	42	B	Foraging Enrichment	LackOfEnrichments		Enrichment	EnrichmentVsBaseline	No	Vocalization	Continous	Vocal	Social behaviour	Feasible	Lower	Not Significant	Not Significant	Not Possible	Not Possible	Unspecified	Unspecified	Unspecified	No
2	C. S. K. VanHoek, C. E.	1997	Causation and influence of environmental enrichment on feather picking of the crimson-bellied conure (Pyrrhura perlata perlata)	Pyrrhura perlata perlata	Pyrrhura		10	Adults	Zoo	Within subjects	42	B	Physical Enrichment	LackOfEnrichments		Enrichment	EnrichmentVsBaseline	No	Vocalization	Continous	Vocal	Social behaviour	Feasible	Lower	Not Significant	Not Significant	Not Possible	Not Possible	Unspecified	Unspecified	Unspecified	No
2	C. S. K. VanHoek, C. E.	1997	Causation and influence of environmental enrichment on feather picking of the crimson-bellied conure (Pyrrhura perlata perlata)	Pyrrhura perlata perlata	Pyrrhura		10	Adults	Zoo	Within subjects	42	B	Foraging Enrichment	LackOfEnrichments		Enrichment	EnrichmentVsBaseline	No	Time spent 1m to2m high	Continous	PositionInTheCage	Locomotor behaviour	Feasible	Lower	<0.05	Significant	Not Possible	Not Possible	Unspecified	Unspecified	Unspecified	No
2	C. S. K. VanHoek, C. E.	1997	Causation and influence of environmental enrichment on feather picking of the crimson-bellied conure (Pyrrhura perlata perlata)	Pyrrhura perlata perlata	Pyrrhura		10	Adults	Zoo	Within subjects	42	B	Physical+Foraging	LackOfEnrichments		Enrichment	EnrichmentVsBaseline	No	Allopreening	Continous	AlloPreening	Social behaviour	Feasible	Lower	<0.05	Significant	Not Possible	Not Possible	Unspecified	Unspecified	Unspecified	No
2	C. S. K. VanHoek, C. E.	1997	Causation and influence of environmental enrichment on feather picking of the crimson-bellied conure (Pyrrhura perlata perlata)	Pyrrhura perlata perlata	Pyrrhura		10	Adults	Zoo	Within subjects	42	B	Foraging Enrichment	LackOfEnrichments		Enrichment	EnrichmentVsBaseline	No	Time on the ground	Continous	PositionInTheCage	Locomotor behaviour	Feasible	Higher	<0.05	Significant	Not Possible	Not Possible	Unspecified	Unspecified	Unspecified	No
2	C. S. K. VanHoek, C. E.	1997	Causation and influence of environmental enrichment on feather picking of the crimson-bellied conure (Pyrrhura perlata perlata)	Pyrrhura perlata perlata	Pyrrhura		10	Adults	Zoo	Within subjects	42	B	Physical Enrichment	LackOfEnrichments		Enrichment	EnrichmentVsBaseline	No	Stationary	Continous	Inactivity	Locomotor behaviour	Feasible	Lower	<0.05	Significant	Not Possible	Not Possible	Unspecified	Unspecified	Unspecified	No
2	C. S. K. VanHoek, C. E.	1997	Causation and influence of environmental enrichment on feather picking of the crimson-bellied conure (Pyrrhura perlata perlata)	Pyrrhura perlata perlata	Pyrrhura		10	Adults	Zoo	Within subjects	42	B	Physical+Foraging	LackOfEnrichments		Enrichment	EnrichmentVsBaseline	No	Stationary	Continous	Inactivity	Locomotor behaviour	Feasible	Lower	<0.05	Significant	Not Possible	Not Possible	Unspecified	Unspecified	Unspecified	No
2	C. S. K. VanHoek, C. E.	1997	Causation and influence of environmental enrichment on feather picking of the crimson-bellied conure (Pyrrhura perlata perlata)	Pyrrhura perlata perlata	Pyrrhura		10	Adults	Zoo	Between subjects	42	B	Observation	FDB		AbnormalBehav	Yes/No	No	Allopreening	Continous	AlloPreening	Social behaviour	Feasible	Higher	<0.05	Significant	Not Possible	Not Possible	Not Possible	Unspecified	Unspecified	No
2	C. S. K. VanHoek, C. E.	1997	Causation and influence of environmental enrichment on feather picking of the crimson-bellied conure (Pyrrhura perlata perlata)	Pyrrhura perlata perlata	Pyrrhura		10	Adults	Zoo	Between subjects	42	B	Observation	FDB		AbnormalBehav	Yes/No	No	IntrapairInteraction	Continous	Sexual behaviours	Social behaviour	Feasible	Higher	<0.05	Significant	Not Possible	Not Possible	Not Possible	Unspecified	Unspecified	No
2	C. S. K. VanHoek, C. E.	1997	Causation and influence of environmental enrichment on feather picking of the crimson-bellied conure (Pyrrhura perlata perlata)	Pyrrhura perlata perlata	Pyrrhura		10	Adults	Zoo	Between subjects	42	B	Observation	FDB		AbnormalBehav	Yes/No	No	Stationary	Continous	Inactivity	Locomotor behaviour	Feasible	Higher	<0.05	Significant	Not Possible	Not Possible	Not Possible	Unspecified	Unspecified	No
2	C. S. K. VanHoek, C. E.	1997	Causation and influence of environmental enrichment on feather picking of the crimson-bellied conure (Pyrrhura perlata perlata)	Pyrrhura perlata perlata	Pyrrhura		10	Adults	Zoo	Within subjects	42	B	Observation	FDB		AbnormalBehav	Yes/No	No	Fly	Continous	Flying	Locomotor behaviour	Feasible	Lower	<0.05	Significant	Not Possible	Not Possible	Not Possible	Unspecified	Unspecified	No
2	C. S. K. VanHoek, C. E.	1997	Causation and influence of environmental enrichment on feather picking of the crimson-bellied conure (Pyrrhura perlata perlata)	Pyrrhura perlata perlata	Pyrrhura		10	Adults	Zoo	Between subjects	42	B	Observation	FDB		AbnormalBehav	Yes/No	No	Preening	Continous	SelfCare	Maintenance behaviour	Feasible	Higher	<0.05	Significant	Not Possible	Not Possible	Not Possible	Unspecified	Unspecified	No
2	C. S. K. VanHoek, C. E.	1997	Causation and influence of environmental enrichment on feather picking of the crimson-bellied conure (Pyrrhura perlata perlata)	Pyrrhura perlata perlata	Pyrrhura		10	Adults	Zoo	Within subjects	42	B	Physical Enrichment	LackOfEnrichments		Enrichment	EnrichmentVsBaseline	No	Preening	Continous	SelfCare	Maintenance behaviour	Feasible	Lower	<0.05	Significant	Not Possible	Not Possible	Unspecified	Unspecified	Unspecified	No
2	C. S. K. VanHoek, C. E.	1997	Causation and influence of environmental enrichment on feather picking of the crimson-bellied conure (Pyrrhura perlata perlata)	Pyrrhura perlata perlata	Pyrrhura		10	Adults	Zoo	Within subjects	42	B	Physical+Foraging	LackOfEnrichments		Enrichment	EnrichmentVsBaseline	No	Preening	Continous	SelfCare	Maintenance behaviour	Feasible	Lower	<0.05	Significant	Not Possible	Not Possible	Unspecified	Unspecified	Unspecified	No
2	C. S. K. VanHoek, C. E.	1997	Causation and influence of environmental enrichment on feather picking of the crimson-bellied conure (Pyrrhura perlata perlata)	Pyrrhura perlata perlata	Pyrrhura		10	Adults	Zoo	Within subjects	42	B	Observation	FDB		AbnormalBehav	Yes/No	No	Vocalization	Continous	Vocal	Social behaviour	Feasible	Lower	<0.05	Significant	Not Possible	Not Possible	Not Possible	Unspecified	Unspecified	No
2	C. S. K. VanHoek, C. E.	1997	Causation and influence of environmental enrichment on feather picking of the crimson-bellied conure (Pyrrhura perlata perlata)	Pyrrhura perlata perlata	Pyrrhura		10	Adults	Zoo	Within subjects	42	B	Physical+Foraging	LackOfEnrichments		Enrichment	EnrichmentVsBaseline	No	Vocalization	Continous	Vocal	Social behaviour	Feasible	Lower	<0.05	Significant	Not Possible	Not Possible	Unspecified	Unspecified	Unspecified	No
2	C. S. K. VanHoek, C. E.	1997	Causation and influence of environmental enrichment on feather picking of the crimson-bellied conure (Pyrrhura perlata perlata)	Pyrrhura perlata perlata	Pyrrhura		10	Adults	Zoo	Within subjects	42	B	Physical Enrichment	LackOfEnrichments		Enrichment	EnrichmentVsBaseline	No	Hopping/Climbing	Continous	Locomotor	Locomotor behaviour	Feasible	Higher	<0.05	Significant	Not Possible	Not Possible	Unspecified	Unspecified	Unspecified	No
2	C. S. K. VanHoek, C. E.	1997	Causation and influence of environmental enrichment on feather picking of the crimson-bellied conure (Pyrrhura perlata perlata)	Pyrrhura perlata perlata	Pyrrhura		10	Adults	Zoo	Within subjects	42	B	Physical+Foraging	LackOfEnrichments		Enrichment	EnrichmentVsBaseline	No	Hopping/Climbing	Continous	Locomotor	Locomotor behaviour	Feasible	Higher	<0.05	Significant	Not Possible	Not Possible	Unspecified	Unspecified	Unspecified	No
2	C. S. K. VanHoek, C. E.	1997	Causation and influence of environmental enrichment on feather picking of the crimson-bellied conure (Pyrrhura perlata perlata)	Pyrrhura perlata perlata	Pyrrhura		10	Adults	Zoo	Within subjects	42	B	Physical Enrichment	LackOfEnrichments		Enrichment	EnrichmentVsBaseline	No	Fly	Continous	Flying	Locomotor behaviour	Feasible	Higher	<0.05	Significant	Not Possible	Not Possible	Unspecified	Unspecified	Unspecified	No
3	W. L. M. Aengus, J. R.	1999	Taming parent-reared orange-winged Amazon parrots by neonatal handling	Amazona amazonica	Amazona		10	Chicks/Juveniles	Lab	Between subjects	47	U	NeonatalHandling	LackOfNeonatalHandling		HAI	HandledVsNotHandled	No	Approach Behavior	Binomial	Human-Animal interaction	Social behaviour	Feasible	Higher	Not Significant	Not Significant	Unspecified	Not Possible	Unspecified	Unspecified	Unspecified	No
3	W. L. M. Aengus, J. R.	1999	Taming parent-reared orange-winged Amazon parrots by neonatal handling	Amazona amazonica	Amazona		10	Chicks/Juveniles	Lab	Between subjects	47	U	NeonatalHandling	LackOfNeonatalHandling		HAI	HandledVsNotHandled	No	AggressiveStance	Binomial	Human-Animal interaction	Social behaviour	Feasible	Lower	Not Significant	Not Significant	Unspecified	Not Possible	Unspecified	Unspecified	Unspecified	No
3	W. L. M. Aengus, J. R.	1999	Taming parent-reared orange-winged Amazon parrots by neonatal handling	Amazona amazonica	Amazona		10	Chicks/Juveniles	Lab	Between subjects	47	U	NeonatalHandling	LackOfNeonatalHandling		HAI	HandledVsNotHandled	No	RespirationRateAfter interaction with human	Continous	Other	Physiological parameter	Not Feasible	Lower	<=0.05	Significant	Unspecified	Not Possible	Unspecified	Unspecified	Unspecified	No
3	W. L. M. Aengus, J. R.	1999	Taming parent-reared orange-winged Amazon parrots by neonatal handling	Amazona amazonica	Amazona		10	Chicks/Juveniles	Lab	Between subjects	47	U	NeonatalHandling	LackOfNeonatalHandling		HAI	HandledVsNotHandled	No	RespirationRateAfter interaction with human	Continous	Other	Physiological parameter	Not Feasible	Lower	<=0.01	Significant	Unspecified	Not Possible	Unspecified	Unspecified	Unspecified	No
3	W. L. M. Aengus, J. R.	1999	Taming parent-reared orange-winged Amazon parrots by neonatal handling	Amazona amazonica	Amazona		10	Chicks/Juveniles	Lab	Between subjects	47	U	NeonatalHandling	LackOfNeonatalHandling		HAI	HandledVsNotHandled	No	Approach Behavior	Binomial	Human-Animal interaction	Social behaviour	Feasible	Higher	<=0.03	Significant	Unspecified	Not Possible	Unspecified	Unspecified	Unspecified	No
3	W. L. M. Aengus, J. R.	1999	Taming parent-reared orange-winged Amazon parrots by neonatal handling	Amazona amazonica	Amazona		10	Chicks/Juveniles	Lab	Between subjects	47	U	NeonatalHandling	LackOfNeonatalHandling		HAI	HandledVsNotHandled	No	AggressiveStance	Binomial	Human-Animal interaction	Social behaviour	Feasible	Lower	<=0.03	Significant	Unspecified	Not Possible	Unspecified	Unspecified	Unspecified	No
3	W. L. M. Aengus, J. R.	1999	Taming parent-reared orange-winged Amazon parrots by neonatal handling	Amazona amazonica	Amazona		10	Chicks/Juveniles	Lab	Between subjects	47	U	NeonatalHandling	LackOfNeonatalHandling		HAI	HandledVsNotHandled	No	Flinched in Response to Dorsal Contact	Binomial	Human-Animal interaction	Social behaviour	Feasible	Lower	<=0.03	Significant	Unspecified	Not Possible	Unspecified	Unspecified	Unspecified	No
3	W. L. M. Aengus, J. R.	1999	Taming parent-reared orange-winged Amazon parrots by neonatal handling	Amazona amazonica	Amazona		10	Chicks/Juveniles	Lab	Between subjects	47	U	NeonatalHandling	LackOfNeonatalHandling		HAI	HandledVsNotHandled	No	ResistedBeingPickedUp	Binomial	Human-Animal interaction	Social behaviour	Feasible	Lower	<=0.03	Significant	Unspecified	Not Possible	Unspecified	Unspecified	Unspecified	No
3	W. L. M. Aengus, J. R.	1999	Taming parent-reared orange-winged Amazon parrots by neonatal handling	Amazona amazonica	Amazona		10	Chicks/Juveniles	Lab	Between subjects	47	U	NeonatalHandling	LackOfNeonatalHandling		HAI	HandledVsNotHandled	No	FoodAcceptance	Binomial	Human-Animal interaction	Social behaviour	Feasible	Higher	<=0.03	Significant	Unspecified	Not Possible	Unspecified	Unspecified	Unspecified	No
3	W. L. M. Aengus, J. R.	1999	Taming parent-reared orange-winged Amazon parrots by neonatal handling	Amazona amazonica	Amazona		10	Chicks/Juveniles	Lab	Between subjects	47	U	NeonatalHandling	LackOfNeonatalHandling		HAI	HandledVsNotHandled	No	FlinchedinResponsetoDorsalContact	Binomial	Human-Animal interaction	Social behaviour	Feasible	Lower	<=0.03	Significant	Unspecified	Not Possible	Unspecified	Unspecified	Unspecified	No
3	W. L. M. Aengus, J. R.	1999	Taming parent-reared orange-winged Amazon parrots by neonatal handling	Amazona amazonica	Amazona		10	Chicks/Juveniles	Lab	Between subjects	47	U	NeonatalHandling	LackOfNeonatalHandling		HAI	HandledVsNotHandled	No	ResistedBeingPickedUp	Binomial	Human-Animal interaction	Social behaviour	Feasible	Lower	<=0.03	Significant	Unspecified	Not Possible	Unspecified	Unspecified	Unspecified	No
3	W. L. M. Aengus, J. R.	1999	Taming parent-reared orange-winged Amazon parrots by neonatal handling	Amazona amazonica	Amazona		10	Chicks/Juveniles	Lab	Between subjects	47	U	NeonatalHandling	LackOfNeonatalHandling		HAI	HandledVsNotHandled	No	FoodAcceptance	Binomial	Human-Animal interaction	Social behaviour	Feasible	Higher	<=0.03	Significant	Unspecified	Not Possible	Unspecified	Unspecified	Unspecified	No
4	J. C. M. Collette, J. R.//Klasing, K. C.//Wakenell, P. S.	2000	Neonatal handling of Amazon parrots alters the stress response and immune function	Amazona amazonica	Amazona		20	Chicks/Juveniles	Lab	Between subjects	41	U	NeonatalHandling	LackOfNeonatalHandling		HAI	HandledVsNotHandled	No	HumoralResposeToVaccination	Count	ImmuneSystemRelated	Physiological parameter	Not Feasible	Higher	<=0.09	Not Significant	Yes	Not Possible	Unspecified	Unspecified	Unspecified	No
4	J. C. M. Collette, J. R.//Klasing, K. C.//Wakenell, P. S.	2000	Neonatal handling of Amazon parrots alters the stress response and immune function	Amazona amazonica	Amazona		20	Chicks/Juveniles	Lab	Between subjects	41	U	NeonatalHandling	LackOfNeonatalHandling		HAI	HandledVsNotHandled	No	RespirationRateAfter interaction with human	Continous	Other	Physiological parameter	Not Feasible	Lower	<=0.05	Significant	Yes	Not Possible	Unspecified	Unspecified	Unspecified	No
4	J. C. M. Collette, J. R.//Klasing, K. C.//Wakenell, P. S.	2000	Neonatal handling of Amazon parrots alters the stress response and immune function	Amazona amazonica	Amazona		19	Chicks/Juveniles	Lab	Between subjects	41	U	NeonatalHandling	LackOfNeonatalHandling		HAI	HandledVsNotHandled	No	H:Lratio	Continous	ImmuneSystemRelated	Physiological parameter	Not Feasible	Lower	<=0.03	Significant	Yes	Not Possible	Unspecified	Unspecified	Unspecified	No
4	J. C. M. Collette, J. R.//Klasing, K. C.//Wakenell, P. S.	2000	Neonatal handling of Amazon parrots alters the stress response and immune function	Amazona amazonica	Amazona		20	Chicks/Juveniles	Lab	Between subjects	41	U	NeonatalHandling	LackOfNeonatalHandling		HAI	HandledVsNotHandled	No	DTHResponse	Continous	ImmuneSystemRelated	Physiological parameter	Not Feasible	Lower	<=0.002	Significant	Yes	Not Possible	Unspecified	Unspecified	Unspecified	No
4	J. C. M. Collette, J. R.//Klasing, K. C.//Wakenell, P. S.	2000	Neonatal handling of Amazon parrots alters the stress response and immune function	Amazona amazonica	Amazona		20	Chicks/Juveniles	Lab	Between subjects	41	U	NeonatalHandling	LackOfNeonatalHandling		HAI	HandledVsNotHandled	No	HumanHeadTouch	Score	Human-Animal interaction	Social behaviour	Feasible	Higher	<=0.027	Significant	Yes	Not Possible	Unspecified	Unspecified	Unspecified	No
4	J. C. M. Collette, J. R.//Klasing, K. C.//Wakenell, P. S.	2000	Neonatal handling of Amazon parrots alters the stress response and immune function	Amazona amazonica	Amazona		20	Chicks/Juveniles	Lab	Between subjects	41	U	NeonatalHandling	LackOfNeonatalHandling		HAI	HandledVsNotHandled	No	FoodAcceptance	Score	Human-Animal interaction	Social behaviour	Feasible	Higher	<=0.016	Significant	Yes	Not Possible	Unspecified	Unspecified	Unspecified	No
4	J. C. M. Collette, J. R.//Klasing, K. C.//Wakenell, P. S.	2000	Neonatal handling of Amazon parrots alters the stress response and immune function	Amazona amazonica	Amazona		20	Chicks/Juveniles	Lab	Between subjects	41	U	NeonatalHandling	LackOfNeonatalHandling		HAI	HandledVsNotHandled	No	CheeckHumanTouch	Score	Human-Animal interaction	Social behaviour	Feasible	Higher	<=0.002	Significant	Yes	Not Possible	Unspecified	Unspecified	Unspecified	No
4	J. C. M. Collette, J. R.//Klasing, K. C.//Wakenell, P. S.	2000	Neonatal handling of Amazon parrots alters the stress response and immune function	Amazona amazonica	Amazona		20	Chicks/Juveniles	Lab	Between subjects	41	U	NeonatalHandling	LackOfNeonatalHandling		HAI	HandledVsNotHandled	No	LatencyToApproachHandler	Continous	Human-Animal interaction	Social behaviour	Feasible	Lower	<=0.002	Significant	Yes	Not Possible	Unspecified	Unspecified	Unspecified	No
4	J. C. M. Collette, J. R.//Klasing, K. C.//Wakenell, P. S.	2000	Neonatal handling of Amazon parrots alters the stress response and immune function	Amazona amazonica	Amazona		19	Chicks/Juveniles	Lab	Between subjects	41	U	NeonatalHandling	LackOfNeonatalHandling		HAI	HandledVsNotHandled	No	CorticosteroneLevel	Continous	StressRelated	Physiological parameter	Not Feasible	Lower	<=0.04	Significant	Yes	Not Possible	Unspecified	Unspecified	Unspecified	No
5	L. M. C.-D. Seibert, S. L.	2001	Gender effects on aggression, dominance rank, and affiliative behaviors in a flock of captive adult cockatiels (Nymphicus hollandicus)	Nymphicus hollandicus	Nymphicus		12	Adults	Breeder	Between subjects	32	B	Observation	DominanceRank		Social	HighVsLow	No	AggressionActsperHour	Continous	Aggressive	Social behaviour	Feasible	Higher	0.003	Significant	Not Possible	Not Possible	Not Possible	Unspecified	Unspecified	No
5	L. M. C.-D. Seibert, S. L.	2001	Gender effects on aggression, dominance rank, and affiliative behaviors in a flock of captive adult cockatiels (Nymphicus hollandicus)	Nymphicus hollandicus	Nymphicus		12	Adults	Breeder	Between subjects	32	B	Observation	MaleVsFemale		Demographic	MaleVsFemale	No	AggressionActsperHour	Continous	Aggressive	Social behaviour	Feasible	Higher	0.02	Significant	Not Possible	Not Possible	Not Possible	Unspecified	Unspecified	No
5	L. M. C.-D. Seibert, S. L.	2001	Gender effects on aggression, dominance rank, and affiliative behaviors in a flock of captive adult cockatiels (Nymphicus hollandicus)	Nymphicus hollandicus	Nymphicus		7	Adults	Breeder	Between subjects	32	M	Observation	AggressionDirection		Social	SameSexvsOpponentSex	No	AggressionActsperHour	Continous	Aggressive	Social behaviour	Feasible	Not reported	0.43	Not Significant	Not Possible	Not Possible	Not Possible	Unspecified	Unspecified	No
5	L. M. C.-D. Seibert, S. L.	2001	Gender effects on aggression, dominance rank, and affiliative behaviors in a flock of captive adult cockatiels (Nymphicus hollandicus)	Nymphicus hollandicus	Nymphicus		5	Adults	Breeder	Between subjects	32	F	Observation	AggressionDirection		Social	SameSexvsOpponentSex	No	FemaleAggressionActsperHour	Continous	Aggressive	Social behaviour	Feasible	Higher	0.02	Significant	Not Possible	Not Possible	Not Possible	Unspecified	Unspecified	No
5	L. M. C.-D. Seibert, S. L.	2001	Gender effects on aggression, dominance rank, and affiliative behaviors in a flock of captive adult cockatiels (Nymphicus hollandicus)	Nymphicus hollandicus	Nymphicus		7	Adults	Breeder	Between subjects	32	M	Observation	AllopreeningDirection		Social	SameSexvsOpponentSex	No	AllopreeningActs	Count	AlloPreening	Social behaviour	Feasible	Lower	<0.05	Significant	Not Possible	Not Possible	Not Possible	Unspecified	Unspecified	No
5	L. M. C.-D. Seibert, S. L.	2001	Gender effects on aggression, dominance rank, and affiliative behaviors in a flock of captive adult cockatiels (Nymphicus hollandicus)	Nymphicus hollandicus	Nymphicus		12	Adults	Breeder	Between subjects	32	B	Observation	MaleVsFemale		Demographic	MaleVsFemale	No	DominanceRank	Count	SocialDynamics	Social behaviour	Feasible	Higher	0.005	Significant	Not Possible	Not Possible	Not Possible	Unspecified	Unspecified	No
6	M. P. Vendramin-Gallo, C.//Pezzato, A. C.//Vicentini-Paulino, M. L.	2001	Effect of age on seed digestion in parrots (Amazona aestiva)	Amazona aestiva	Amazona		24	Juveniles/Adults	Lab	Between subjects	15	U	Observation	Age		Demographic	<1yvs>3y	No	CrudeFiberDigestibiliy	Percentage	Metabolic	Physiological parameter	Not Feasible	Lower	<0.05	Significant	Not Possible	Unspecified	Unspecified	Unspecified	Unspecified	No
6	M. P. Vendramin-Gallo, C.//Pezzato, A. C.//Vicentini-Paulino, M. L.	2001	Effect of age on seed digestion in parrots (Amazona aestiva)	Amazona aestiva	Amazona		24	Juveniles/Adults	Lab	Between subjects	15	U	Observation	Age		Demographic	<1yvs>3y	No	DrymatterDigestibility	Percentage	Metabolic	Physiological parameter	Not Feasible	Lower	<0.05	Significant	Not Possible	Unspecified	Unspecified	Unspecified	Unspecified	No
6	M. P. Vendramin-Gallo, C.//Pezzato, A. C.//Vicentini-Paulino, M. L.	2001	Effect of age on seed digestion in parrots (Amazona aestiva)	Amazona aestiva	Amazona		24	Juveniles/Adults	Lab	Between subjects	15	U	Observation	Age		Demographic	<1yvs>3y	No	CudeProteinDigestibility	Percentage	Metabolic	Physiological parameter	Not Feasible	Not reported	>0.05	Not Significant	Not Possible	Unspecified	Unspecified	Unspecified	Unspecified	No
6	M. P. Vendramin-Gallo, C.//Pezzato, A. C.//Vicentini-Paulino, M. L.	2001	Effect of age on seed digestion in parrots (Amazona aestiva)	Amazona aestiva	Amazona		24	Juveniles/Adults	Lab	Between subjects	15	U	Observation	Age		Demographic	<1yvs>3y	No	FatDigestibility	Percentage	Metabolic	Physiological parameter	Not Feasible	Not reported	>0.05	Not Significant	Not Possible	Unspecified	Unspecified	Unspecified	Unspecified	No
6	M. P. Vendramin-Gallo, C.//Pezzato, A. C.//Vicentini-Paulino, M. L.	2001	Effect of age on seed digestion in parrots (Amazona aestiva)	Amazona aestiva	Amazona		24	Juveniles/Adults	Lab	Between subjects	5	U	SeedDiet	Diet		Nutrition	Corn VS SunFlower/Soybean	No	CudeProteinDigestibility	Percentage	Metabolic	Physiological parameter	Not Feasible	Higher	<0.05	Significant	Not Possible	Unspecified	Unspecified	Unspecified	Unspecified	No
6	M. P. Vendramin-Gallo, C.//Pezzato, A. C.//Vicentini-Paulino, M. L.	2001	Effect of age on seed digestion in parrots (Amazona aestiva)	Amazona aestiva	Amazona		24	Juveniles/Adults	Lab	Between subjects	5	U	SeedDiet	Diet		Nutrition	CornVsSoyBean	No	DrymatterDigestibility	Percentage	Metabolic	Physiological parameter	Not Feasible	Higher	<0.05	Significant	Not Possible	Unspecified	Unspecified	Unspecified	Unspecified	No
6	M. P. Vendramin-Gallo, C.//Pezzato, A. C.//Vicentini-Paulino, M. L.	2001	Effect of age on seed digestion in parrots (Amazona aestiva)	Amazona aestiva	Amazona		24	Juveniles/Adults	Lab	Between subjects	5	U	SeedDiet	Diet		Nutrition	CornVsSunflower	No	DrymatterDigestibility	Percentage	Metabolic	Physiological parameter	Not Feasible	Higher	<0.05	Significant	Not Possible	Unspecified	Unspecified	Unspecified	Unspecified	No
6	M. P. Vendramin-Gallo, C.//Pezzato, A. C.//Vicentini-Paulino, M. L.	2001	Effect of age on seed digestion in parrots (Amazona aestiva)	Amazona aestiva	Amazona		24	Juveniles/Adults	Lab	Between subjects	5	U	SeedDiet	Diet		Nutrition	SunFlowerVsCorn	No	CrudeFiberDigestibiliy	Percentage	Metabolic	Physiological parameter	Not Feasible	Higher	<0.05	Significant	Not Possible	Unspecified	Unspecified	Unspecified	Unspecified	No
6	M. P. Vendramin-Gallo, C.//Pezzato, A. C.//Vicentini-Paulino, M. L.	2001	Effect of age on seed digestion in parrots (Amazona aestiva)	Amazona aestiva	Amazona		24	Juveniles/Adults	Lab	Between subjects	5	U	SeedDiet	Diet		Nutrition	SunFlowerVsSoybean	No	CrudeFiberDigestibiliy	Percentage	Metabolic	Physiological parameter	Not Feasible	Higher	<0.05	Significant	Not Possible	Unspecified	Unspecified	Unspecified	Unspecified	No
7	C. L. M. Meehan, J. A.	2002	Environmental enrichment affects the fear and exploratory responses to novelty of young Amazon parrots	Amazona amazonica	Amazona		16	Juveniles	Lab	Between subjects	120	B	Physical+Foraging	LackOfEnrichments		Enrichment	EnrichedVsControl	No	Response to unfamiliar handler (Score)	Score	Human-Animal interaction	Social behaviour	Feasible	Higher	Not Significant	Not Significant	Yes	Yes	Unspecified	Unspecified	Unspecified	No
7	C. L. M. Meehan, J. A.	2002	Environmental enrichment affects the fear and exploratory responses to novelty of young Amazon parrots	Amazona amazonica	Amazona		16	Juveniles	Lab	Between subjects	120	B	Physical+Foraging	LackOfEnrichments		Enrichment	EnrichedVsControl	No	Duration of interact with NO	Continous	Reaction to novel object	Explorative and Foraging behaviour	Feasible	Lower	0.015	Significant	Yes	Yes	Unspecified	Unspecified	Unspecified	No
7	C. L. M. Meehan, J. A.	2002	Environmental enrichment affects the fear and exploratory responses to novelty of young Amazon parrots	Amazona amazonica	Amazona		16	Juveniles	Lab	Between subjects	120	B	Physical+Foraging	LackOfEnrichments		Enrichment	EnrichedVsControl	No	Latency to interact with Novel Object	Continous	Reaction to novel object	Explorative and Foraging behaviour	Feasible	Lower	0.014	Significant	Yes	Yes	Unspecified	Unspecified	Unspecified	No
7	C. L. M. Meehan, J. A.	2002	Environmental enrichment affects the fear and exploratory responses to novelty of young Amazon parrots	Amazona amazonica	Amazona		16	Juveniles	Lab	Between subjects	120	B	Physical+Foraging	LackOfEnrichments		Enrichment	EnrichedVsControl	No	Response to familiar handler (Score)	Score	Human-Animal interaction	Social behaviour	Feasible	Higher	<0.001	Significant	Yes	Yes	Unspecified	Unspecified	Unspecified	No
8	C. L. M. Meehan, J. R.//Mench, J. A.	2003	Foraging opportunity and increased physical complexity both prevent and reduce psychogenic feather picking by young Amazon parrots	Amazona amazonica	Amazona		8	Juveniles	Lab	Within subjects	365	B	Physical+Foraging	LackOfEnrichments		Enrichment	EnrichedvsBaseline	No	Feather Score	Score	Indirect Measure of Feather Damaging Behaviours	Body measurement	Feasible	Higher	<0.0005	Significant	Not Possible	Yes	Unspecified	Unspecified	Yes	No
8	C. L. M. Meehan, J. R.//Mench, J. A.	2003	Foraging opportunity and increased physical complexity both prevent and reduce psychogenic feather picking by young Amazon parrots	Amazona amazonica	Amazona		16	Juveniles	Lab	Between subjects	365	B	Physical+Foraging	LackOfEnrichments		Enrichment	EnrichedVSControl	No	Feather Score	Score	Indirect Measure of Feather Damaging Behaviours	Body measurement	Feasible	Higher	<0.0005	Significant	Yes	Yes	Unspecified	Unspecified	Yes	No
8	C. L. M. Meehan, J. R.//Mench, J. A.	2003	Foraging opportunity and increased physical complexity both prevent and reduce psychogenic feather picking by young Amazon parrots	Amazona amazonica	Amazona		8	Juveniles	Lab	Within subjects	365	B	Physical+Foraging	LackOfPreference		Enrichment	Enriched Vs Baseline	No	Use of Foraging Enrichments by Control	Continous	EnrichmentInteraction	Explorative and Foraging behaviour	Feasible	Higher	<0.001	Significant	Not Possible	Yes	Unspecified	Unspecified	Unspecified	No
8	C. L. M. Meehan, J. R.//Mench, J. A.	2003	Foraging opportunity and increased physical complexity both prevent and reduce psychogenic feather picking by young Amazon parrots	Amazona amazonica	Amazona		8	Juveniles	Lab	Within subjects	365	B	Physical+Foraging	LackOfPreference		Enrichment	EnrichedVsBaseline	No	Use of Foraging Enrichments	Continous	EnrichmentInteraction	Explorative and Foraging behaviour	Feasible	Higher	<0.0005	Significant	Yes	Yes	Unspecified	Unspecified	Unspecified	No
9	C. L. Meehan, J. P. Garner and J. A. Mench	2003	Isosexual pair housing improves the welfare of young Amazon parrots	Amazona amazonica	Amazona		21	Juveniles	Lab	Within subjects	365	B	HandlingAfter1y	Lack of human-animal interaction		HAI	Month0Vs3vs6vs12	No	ResponseTofamiliarHandler	Score	Human-Animal interaction	Social behaviour	Feasible	Higher	<0.0005	Significant	Yes	Not Possible	Unspecified	Unspecified	Unspecified	No
9	C. L. Meehan, J. P. Garner and J. A. Mench	2003	Isosexual pair housing improves the welfare of young Amazon parrots	Amazona amazonica	Amazona		21	Juveniles	Lab	Within subjects	365	B	Physical+ForagingOver1y	LackOfEnrichments		Enrichment	EnrichedvsBaseline	No	TimeUsingEnrichement	Continous	EnrichmentInteraction	Explorative and Foraging behaviour	Feasible	Higher	0.017	Significant	Yes	Not Possible	Unspecified	Unspecified	Unspecified	No
9	C. L. Meehan, J. P. Garner and J. A. Mench	2003	Isosexual pair housing improves the welfare of young Amazon parrots	Amazona amazonica	Amazona		21	Juveniles	Lab	Within subjects	365	B	SocialEnrichment	Social Isolation		Social	IsosexualPairHousedEnrichmentVSSolitaryHoused	No	Latency to interact with Novel object Alone	Continous	Reaction to novel object	Explorative and Foraging behaviour	Feasible	Not reported	Not Significant	Not Significant	Yes	Not Possible	Unspecified	Unspecified	Unspecified	No
9	C. L. Meehan, J. P. Garner and J. A. Mench	2003	Isosexual pair housing improves the welfare of young Amazon parrots	Amazona amazonica	Amazona		21	Juveniles	Lab	Within subjects	365	B	SocialEnrichment	Social Isolation		Social	IsosexualPairHousedEnrichmentVSSolitaryHoused	No	Duration of interact with NO	Continous	Reaction to novel object	Explorative and Foraging behaviour	Feasible	Not reported	0.573	Not Significant	Yes	Not Possible	Unspecified	Unspecified	Unspecified	No
9	C. L. Meehan, J. P. Garner and J. A. Mench	2003	Isosexual pair housing improves the welfare of young Amazon parrots	Amazona amazonica	Amazona		21	Juveniles	Lab	Between subjects	365	B	SocialEnrichment	Social Isolation		Social	IsosexualPairHousedEnrichmentVSSolitaryHoused	No	ResponseToFamiliarHandler	Score	Human-Animal interaction	Social behaviour	Feasible	Not reported	0.097	Not Significant	Yes	Not Possible	Unspecified	Unspecified	Unspecified	No
9	C. L. Meehan, J. P. Garner and J. A. Mench	2003	Isosexual pair housing improves the welfare of young Amazon parrots	Amazona amazonica	Amazona		21	Juveniles	Lab	Between subjects	365	B	SocialEnrichment	Social Isolation		Social	IsosexualPairHousedEnrichmentVSSolitaryHoused	No	Screaming	Continous	Vocal	Social behaviour	Feasible	Lower	0.051	Not Significant	Yes	Not Possible	Unspecified	Unspecified	Unspecified	No
9	C. L. Meehan, J. P. Garner and J. A. Mench	2003	Isosexual pair housing improves the welfare of young Amazon parrots	Amazona amazonica	Amazona		21	Juveniles	Lab	Within subjects	365	B	SocialEnrichment	Social Isolation		Social	IsosexualPairHousedEnrichmentVSSolitaryHoused	No	Latency to interact with Novel Object	Continous	Reaction to novel object	Explorative and Foraging behaviour	Feasible	Lower	0.005	Significant	Yes	Not Possible	Unspecified	Unspecified	Unspecified	No
9	C. L. Meehan, J. P. Garner and J. A. Mench	2003	Isosexual pair housing improves the welfare of young Amazon parrots	Amazona amazonica	Amazona		21	Juveniles	Lab	Within subjects	365	B	SocialEnrichment	Social Isolation		Social	IsosexualPairHousedEnrichmentVSSolitaryHoused	No	Stability of handling scores (with both familiar and unfamiliar handler)	U	Human-Animal interaction	Social behaviour	Not Feasible	Higher	<0.0005	Significant	Yes	Not Possible	Unspecified	Unspecified	Unspecified	No
9	C. L. Meehan, J. P. Garner and J. A. Mench	2003	Isosexual pair housing improves the welfare of young Amazon parrots	Amazona amazonica	Amazona		21	Juveniles	Lab	Between subjects	365	B	SocialEnrichment	Social Isolation		Social	IsosexualPairHousedEnrichmentVSSolitaryHoused	No	Sleep/rest	Continous	Resting	Maintenance behaviour	Feasible	Lower	0.012	Significant	Yes	Not Possible	Unspecified	Unspecified	Unspecified	No
9	C. L. Meehan, J. P. Garner and J. A. Mench	2003	Isosexual pair housing improves the welfare of young Amazon parrots	Amazona amazonica	Amazona		21	Juveniles	Lab	Between subjects	365	B	SocialEnrichment	Social Isolation		Social	IsosexualPairHousedEnrichmentVSSolitaryHoused	No	StereotypyDevelopment	U	Stereotypies	Abnormal and Fear-related behaviour	Feasible	All in first condition	<0.0005	Significant	Yes	Not Possible	Unspecified	Unspecified	Unspecified	No
9	C. L. Meehan, J. P. Garner and J. A. Mench	2003	Isosexual pair housing improves the welfare of young Amazon parrots	Amazona amazonica	Amazona		21	Juveniles	Lab	Between subjects	365	B	SocialEnrichment	Social Isolation		Social	IsosexualPairHousedEnrichmentVSSolitaryHoused	No	Climb	Continous	Locomotor	Locomotor behaviour	Feasible	Higher	0.038	Significant	Yes	Not Possible	Unspecified	Unspecified	Unspecified	No
9	C. L. Meehan, J. P. Garner and J. A. Mench	2003	Isosexual pair housing improves the welfare of young Amazon parrots	Amazona amazonica	Amazona		21	Juveniles	Lab	Between subjects	365	B	SocialEnrichment	Social Isolation		Social	IsosexualPairHousedEnrichmentVSSolitaryHoused	No	Preening	Continous	SelfCare	Maintenance behaviour	Feasible	Lower	0.047	Significant	Yes	Not Possible	Unspecified	Unspecified	Unspecified	No
9	C. L. Meehan, J. P. Garner and J. A. Mench	2003	Isosexual pair housing improves the welfare of young Amazon parrots	Amazona amazonica	Amazona		21	Juveniles	Lab	Between subjects	365	B	SocialEnrichment	Social Isolation		Social	IsosexualPairHousedEnrichmentVSSolitaryHoused	No	Walking	Continous	Locomotor	Locomotor behaviour	Feasible	Higher	0.038	Significant	Yes	Not Possible	Unspecified	Unspecified	Unspecified	No
9	C. L. Meehan, J. P. Garner and J. A. Mench	2003	Isosexual pair housing improves the welfare of young Amazon parrots	Amazona amazonica	Amazona		21	Juveniles	Lab	Between subjects	365	B	Physical+ForagingOver1y	MaleVsFemale		Demographic	MaleVsFemale	No	TimeUsingEnrichement	Continous	EnrichmentInteraction	Explorative and Foraging behaviour	Feasible	Higher	0.025	Significant	Yes	Not Possible	Unspecified	Unspecified	Unspecified	No
9	C. L. Meehan, J. P. Garner and J. A. Mench	2003	Isosexual pair housing improves the welfare of young Amazon parrots	Amazona amazonica	Amazona		21	Juveniles	Lab	Between subjects	365	B	SocialEnrichment	Social Isolation		Social	IsosexualPairHousedEnrichmentVSSolitaryHoused	No	TimeUsingEnrichement	Continous	EnrichmentInteraction	Explorative and Foraging behaviour	Feasible	Higher	0.004	Significant	Yes	Not Possible	Unspecified	Unspecified	Unspecified	No
9	C. L. Meehan, J. P. Garner and J. A. Mench	2003	Isosexual pair housing improves the welfare of young Amazon parrots	Amazona amazonica	Amazona		21	Juveniles	Lab	Between subjects	365	B	SocialEnrichment	Social Isolation		Social	IsosexualPairHousedEnrichmentVSSolitaryHoused	No	ResponseToUnFamiliarHandler	Score	Human-Animal interaction	Social behaviour	Feasible	Higher	0.015	Significant	Yes	Not Possible	Unspecified	Unspecified	Unspecified	No
9	C. L. Meehan, J. P. Garner and J. A. Mench	2003	Isosexual pair housing improves the welfare of young Amazon parrots	Amazona amazonica	Amazona		21	Juveniles	Lab	Between subjects	365	B	SocialEnrichment	Social Isolation		Social	IsosexualPairHousedEnrichmentVSSolitaryHoused	No	Fly	Continous	Flying	Locomotor behaviour	Feasible	Higher	0.038	Significant	Yes	Not Possible	Unspecified	Unspecified	Unspecified	No
10	F. J. B. Bavelaar, A. C.	2003	Severity of atherosclerosis in parrots in relation to the intake of alpha-linolenic acid	Multiple	Multiple	African Grey_x000D_ Amazona_x000D_ Cockatoo_x000D_ Vaas, Senegal,not given	175	All	Companion	Between subjects	365	B	Necropsy	Age		Demographic	<1yvs>1y	No	a-linolenicContents(breastmuscle)	Complex	Other	Physiological parameter	Not Feasible	Not reported	0.64	Not Significant	Not Possible	Not Possible	Unspecified	Unspecified	Unspecified	Yes
10	F. J. B. Bavelaar, A. C.	2003	Severity of atherosclerosis in parrots in relation to the intake of alpha-linolenic acid	Multiple	Multiple	African Grey_x000D_ Amazona_x000D_ Macaw_x000D_ Cockatoo_x000D_ Ecletus_x000D_ Vaas, Senegal,not given	202	All	Companion	Between subjects	365	B	Necropsy	Age		Demographic	<1yvs>1y	No	Atherosclerosis	Score	Health	Diseases and Pathologies	Not Feasible	Lower	0.001	Significant	Not Possible	Not Possible	Unspecified	Unspecified	Unspecified	Yes
10	F. J. B. Bavelaar, A. C.	2003	Severity of atherosclerosis in parrots in relation to the intake of alpha-linolenic acid	Multiple	Multiple	African Grey_x000D_ Amazona_x000D_ Cockatoo_x000D_ Vaas, Senegal,not given	175	All	Companion	Between subjects	365	B	Necropsy	a-linolenicContents(breastmuscle)		Physiological	Correlation	Yes	Atherosclerosis	Score	Health	Diseases and Pathologies	Not Feasible	Negative Correlation	0.09	Not Significant	Not Possible	Not Possible	Unspecified	Unspecified	Unspecified	Yes
10	F. J. B. Bavelaar, A. C.	2003	Severity of atherosclerosis in parrots in relation to the intake of alpha-linolenic acid	Multiple	Multiple	African Grey_x000D_ Amazona_x000D_ Cockatoo_x000D_ Vaas, Senegal,not given	29	All	Companion	Between subjects	365	B	Necropsy	a-linolenicContents(adiposetissue)		Physiological	Correlation	Yes	Atherosclerosis	Score	Health	Diseases and Pathologies	Not Feasible	Negative Correlation	0.056	Not Significant	Not Possible	Not Possible	Unspecified	Unspecified	Unspecified	Yes
10	F. J. B. Bavelaar, A. C.	2003	Severity of atherosclerosis in parrots in relation to the intake of alpha-linolenic acid	Multiple	Multiple	African Grey_x000D_ Amazona_x000D_ Macaw_x000D_ Cockatoo_x000D_ Ecletus_x000D_ Vaas, Senegal,not given	202	All	Companion	Between subjects	365	B	Necropsy	MaleVsFemale		Demographic	MaleVsFemale	No	Atherosclerosis	Score	Health	Diseases and Pathologies	Not Feasible	Not reported	0.411	Not Significant	Not Possible	Not Possible	Unspecified	Unspecified	Unspecified	Yes
10	F. J. B. Bavelaar, A. C.	2003	Severity of atherosclerosis in parrots in relation to the intake of alpha-linolenic acid	Multiple	Multiple	African Grey_x000D_ Amazona_x000D_ Cockatoo_x000D_ Vaas, Senegal,not given	175	All	Companion	Between subjects	365	B	Necropsy	MaleVsFemale		Demographic	MaleVsFemale	No	a-linolenicContents(breastmuscle)	Complex	Other	Physiological parameter	Not Feasible	Not reported	0.15	Not Significant	Not Possible	Not Possible	Unspecified	Unspecified	Unspecified	Yes
10	F. J. B. Bavelaar, A. C.	2003	Severity of atherosclerosis in parrots in relation to the intake of alpha-linolenic acid	Multiple	Multiple	African Grey_x000D_ Amazona_x000D_ Cockatoo_x000D_ Vaas, Senegal,not given	175	All	Companion	Between subjects	365	B	Necropsy	Species		Demographic	Species	No	a-linolenicContents(breastmuscle)	Complex	Other	Physiological parameter	Not Feasible	Not reported	0.98	Not Significant	Not Possible	Not Possible	Unspecified	Unspecified	Unspecified	Yes
10	F. J. B. Bavelaar, A. C.	2003	Severity of atherosclerosis in parrots in relation to the intake of alpha-linolenic acid	Multiple	Multiple	African Grey_x000D_ Amazona_x000D_ Macaw_x000D_ Cockatoo_x000D_ Ecletus_x000D_ Vaas, Senegal,not given	202	All	Companion	Between subjects	365	B	Necropsy	Species		Demographic	AfricanGreyvsOthers	No	Atherosclerosis	Score	Health	Diseases and Pathologies	Not Feasible	Higher	<0.001	Significant	Not Possible	Not Possible	Unspecified	Unspecified	Unspecified	Yes
12	C. L. G. Meehan, J. P.//Mench, J. A.	2004	Environmental enrichment and development of cage stereotypy in Orange-winged Amazon parrots (Amazona amazonica)	Amazona amazonica	Amazona		16	Juveniles	Lab	Between subjects	365	B	Physical+Foraging	LackOfEnrichments		Enrichment	ControlVSEnriched	No	StereotypyDevelopmentafter48w	Percentage	Stereotypies	Abnormal and Fear-related behaviour	Feasible	Higher	<0.005	Significant	Yes	Yes	Unspecified	Unspecified	Unspecified	No
12	C. L. G. Meehan, J. P.//Mench, J. A.	2004	Environmental enrichment and development of cage stereotypy in Orange-winged Amazon parrots (Amazona amazonica)	Amazona amazonica	Amazona		8	Juveniles	Lab	Within subjects	365	B	Physical+Foraging	LackOfEnrichments		Enrichment	ControlVSEnriched	No	StereotypyDevelopment	Percentage	Stereotypies	Abnormal and Fear-related behaviour	Feasible	Lower	<0.001	Significant	Yes	Yes	Unspecified	Unspecified	Unspecified	No
12	C. L. G. Meehan, J. P.//Mench, J. A.	2004	Environmental enrichment and development of cage stereotypy in Orange-winged Amazon parrots (Amazona amazonica)	Amazona amazonica	Amazona		16	Juveniles	Lab	Between subjects	365	B	Physical+Foraging	LackOfEnrichments		Enrichment	ControlVSEnriched	No	StereotypyDevelopment	Percentage	Stereotypies	Abnormal and Fear-related behaviour	Feasible	Higher	<0.0005	Significant	Yes	Yes	Unspecified	Unspecified	Unspecified	No
12	C. L. G. Meehan, J. P.//Mench, J. A.	2004	Environmental enrichment and development of cage stereotypy in Orange-winged Amazon parrots (Amazona amazonica)	Amazona amazonica	Amazona		8	Juveniles	Lab	Within subjects	365	B	Physical+Foraging	LackOfPreference		Enrichment	ControlVSEnriched	No	Use of Foraging Enrichments	Percentage	EnrichmentInteraction	Explorative and Foraging behaviour	Feasible	Higher	0.001	Significant	Yes	Yes	Unspecified	Unspecified	Unspecified	No
12	C. L. G. Meehan, J. P.//Mench, J. A.	2004	Environmental enrichment and development of cage stereotypy in Orange-winged Amazon parrots (Amazona amazonica)	Amazona amazonica	Amazona		16	Juveniles	Lab	Between subjects	365	B	Physical+Foraging	LackOfPreference		Enrichment	EnrichedVsControl	No	Use of Foraging Enrichments	Percentage	EnrichmentInteraction	Explorative and Foraging behaviour	Feasible	Higher	<0.0005	Significant	Yes	Yes	Unspecified	Unspecified	Unspecified	No
13	L. M. C.-D. Seibert, S. L.//Wilson, G. H.//Ritchie, B. W.	2004	Placebo-controlled clomipramine trial for the treatment of feather picking disorder in cockatoos	Cacatua spp.	Cacatua	Cacatua molucceNot Significantis;_x000D_ (n=7) Cacatua alba;( n=7) Cacatua goffini (n=4) Cacatua sulphurea citrinocristata( n=1) Cacatua galerita eleonora (n=1)	20	Juveniles/Adults	Companion	Between subjects	365	B	Clomipramine	FDB		AbnormalBehav	3weekChloripramineTreatmentVsPlacebo	No	FeatherImprovement	Score	Indirect Measure of Feather Damaging Behaviours	Body measurement	Feasible	Higher	0.029	Significant	Yes	Not Possible	Not Possible	Unspecified	Yes	Yes
13	L. M. C.-D. Seibert, S. L.//Wilson, G. H.//Ritchie, B. W.	2004	Placebo-controlled clomipramine trial for the treatment of feather picking disorder in cockatoos	Cacatua spp.	Cacatua	Cacatua molucceNot Significantis;_x000D_ (n=7) Cacatua alba;( n=7) Cacatua goffini (n=4) Cacatua sulphurea citrinocristata( n=1) Cacatua galerita eleonora (n=1)	20	Juveniles/Adults	Companion	Between subjects	365	B	Clomipramine	FDB		AbnormalBehav	6weekChloripramineTreatmentVsPlacebo	No	FeatherImprovement	Score	Indirect Measure of Feather Damaging Behaviours	Body measurement	Feasible	Higher	0.021	Significant	Yes	Not Possible	Not Possible	Unspecified	Yes	Yes
13	L. M. C.-D. Seibert, S. L.//Wilson, G. H.//Ritchie, B. W.	2004	Placebo-controlled clomipramine trial for the treatment of feather picking disorder in cockatoos	Cacatua spp.	Cacatua	Cacatua molucceNot Significantis;_x000D_ (n=7) Cacatua alba;( n=7) Cacatua goffini (n=4) Cacatua sulphurea citrinocristata( n=1) Cacatua galerita eleonora (n=1)	11	Juveniles/Adults	Companion	Within subjects	365	B	Clomipramine(Onlytreated)	Preening (min/h)		Maintenance	BaselineVs&weektreatment	Yes	FeatherPickingDuration	Continous	Indirect Measure of Feather Damaging Behaviours	Abnormal and Fear-related behaviour	Feasible	Not reported	0.174	Not Significant	Yes	Not Possible	Not Possible	Unspecified	Unspecified	Yes
13	L. M. C.-D. Seibert, S. L.//Wilson, G. H.//Ritchie, B. W.	2004	Placebo-controlled clomipramine trial for the treatment of feather picking disorder in cockatoos	Cacatua spp.	Cacatua	Cacatua molucceNot Significantis;_x000D_ (n=7) Cacatua alba;( n=7) Cacatua goffini (n=4) Cacatua sulphurea citrinocristata( n=1) Cacatua galerita eleonora (n=1)	11	Juveniles/Adults	Companion	Between subjects	365	B	Clomipramine	FDB		AbnormalBehav	PickersvsMutilators	No	All stereotypy (min/h)	Continous	Stereotypies	Abnormal and Fear-related behaviour	Feasible	Not reported	Not Significant	Not Significant	Not Possible	Not Possible	Not Possible	Unspecified	Unspecified	Yes
13	L. M. C.-D. Seibert, S. L.//Wilson, G. H.//Ritchie, B. W.	2004	Placebo-controlled clomipramine trial for the treatment of feather picking disorder in cockatoos	Cacatua spp.	Cacatua	Cacatua molucceNot Significantis;_x000D_ (n=7) Cacatua alba;( n=7) Cacatua goffini (n=4) Cacatua sulphurea citrinocristata( n=1) Cacatua galerita eleonora (n=1)	11	Juveniles/Adults	Companion	Between subjects	365	B	Clomipramine	FDB		AbnormalBehav	PickersvsMutilators	No	Manipulate feathers/h	Count	Indirect Measure of Feather Damaging Behaviours	Abnormal and Fear-related behaviour	Feasible	Not reported	Not Significant	Not Significant	Not Possible	Not Possible	Not Possible	Unspecified	Unspecified	Yes
13	L. M. C.-D. Seibert, S. L.//Wilson, G. H.//Ritchie, B. W.	2004	Placebo-controlled clomipramine trial for the treatment of feather picking disorder in cockatoos	Cacatua spp.	Cacatua	Cacatua molucceNot Significantis;_x000D_ (n=7) Cacatua alba;( n=7) Cacatua goffini (n=4) Cacatua sulphurea citrinocristata( n=1) Cacatua galerita eleonora (n=1)	11	Juveniles/Adults	Companion	Between subjects	365	B	Clomipramine	FDB		AbnormalBehav	PickersvsMutilators	No	Preening stereotypy (sec/h)	Continous	Indirect Measure of Feather Damaging Behaviours	Abnormal and Fear-related behaviour	Feasible	Not reported	Not Significant	Not Significant	Not Possible	Not Possible	Not Possible	Unspecified	Unspecified	Yes
13	L. M. C.-D. Seibert, S. L.//Wilson, G. H.//Ritchie, B. W.	2004	Placebo-controlled clomipramine trial for the treatment of feather picking disorder in cockatoos	Cacatua spp.	Cacatua	Cacatua molucceNot Significantis;_x000D_ (n=7) Cacatua alba;( n=7) Cacatua goffini (n=4) Cacatua sulphurea citrinocristata( n=1) Cacatua galerita eleonora (n=1)	11	Juveniles/Adults	Companion	Between subjects	365	B	Clomipramine	FDB		AbnormalBehav	PickersvsMutilators	No	Remove feathers/h	Count	Indirect Measure of Feather Damaging Behaviours	Abnormal and Fear-related behaviour	Feasible	Not reported	Not Significant	Not Significant	Not Possible	Not Possible	Not Possible	Unspecified	Unspecified	Yes
13	L. M. C.-D. Seibert, S. L.//Wilson, G. H.//Ritchie, B. W.	2004	Placebo-controlled clomipramine trial for the treatment of feather picking disorder in cockatoos	Cacatua spp.	Cacatua	Cacatua molucceNot Significantis;_x000D_ (n=7) Cacatua alba;( n=7) Cacatua goffini (n=4) Cacatua sulphurea citrinocristata( n=1) Cacatua galerita eleonora (n=1)	20	Juveniles/Adults	Companion	Between subjects	365	B	Observation	FDB		AbnormalBehav	PickersvsMutilators	No	All stereotypy (min/h)	Continous	Stereotypies	Abnormal and Fear-related behaviour	Feasible	Lower	0.49	Not Significant	Not Possible	Not Possible	Not Possible	Unspecified	Unspecified	Yes
13	L. M. C.-D. Seibert, S. L.//Wilson, G. H.//Ritchie, B. W.	2004	Placebo-controlled clomipramine trial for the treatment of feather picking disorder in cockatoos	Cacatua spp.	Cacatua	Cacatua molucceNot Significantis;_x000D_ (n=7) Cacatua alba;( n=7) Cacatua goffini (n=4) Cacatua sulphurea citrinocristata( n=1) Cacatua galerita eleonora (n=1)	20	Juveniles/Adults	Companion	Between subjects	365	B	Observation	FDB		AbnormalBehav	PickersvsMutilators	No	Manipulate feathers/h	Count	Indirect Measure of Feather Damaging Behaviours	Abnormal and Fear-related behaviour	Feasible	Lower	0.25	Not Significant	Not Possible	Not Possible	Not Possible	Unspecified	Unspecified	Yes
13	L. M. C.-D. Seibert, S. L.//Wilson, G. H.//Ritchie, B. W.	2004	Placebo-controlled clomipramine trial for the treatment of feather picking disorder in cockatoos	Cacatua spp.	Cacatua	Cacatua molucceNot Significantis;_x000D_ (n=7) Cacatua alba;( n=7) Cacatua goffini (n=4) Cacatua sulphurea citrinocristata( n=1) Cacatua galerita eleonora (n=1)	11	Juveniles/Adults	Companion	Within subjects	365	B	Clomipramine(Onlytreated)	FDB		AbnormalBehav	PickersvsMutilators	No	FeatherImprovement	Score	Indirect Measure of Feather Damaging Behaviours	Body measurement	Feasible	Not reported	0.2	Not Significant	Yes	Not Possible	Not Possible	Unspecified	Unspecified	Yes
13	L. M. C.-D. Seibert, S. L.//Wilson, G. H.//Ritchie, B. W.	2004	Placebo-controlled clomipramine trial for the treatment of feather picking disorder in cockatoos	Cacatua spp.	Cacatua	Cacatua molucceNot Significantis;_x000D_ (n=7) Cacatua alba;( n=7) Cacatua goffini (n=4) Cacatua sulphurea citrinocristata( n=1) Cacatua galerita eleonora (n=1)	20	Juveniles/Adults	Companion	Between subjects	365	B	Observation	FDB		AbnormalBehav	PickersvsMutilators	No	Remove feathers/h	Count	Indirect Measure of Feather Damaging Behaviours	Abnormal and Fear-related behaviour	Feasible	Lower	0.17	Not Significant	Not Possible	Not Possible	Not Possible	Unspecified	Unspecified	Yes
13	L. M. C.-D. Seibert, S. L.//Wilson, G. H.//Ritchie, B. W.	2004	Placebo-controlled clomipramine trial for the treatment of feather picking disorder in cockatoos	Cacatua spp.	Cacatua	Cacatua molucceNot Significantis;_x000D_ (n=7) Cacatua alba;( n=7) Cacatua goffini (n=4) Cacatua sulphurea citrinocristata( n=1) Cacatua galerita eleonora (n=1)	20	Juveniles/Adults	Companion	Between subjects	365	B	Observation	FDB		AbnormalBehav	PickersvsMutilators	No	Preening stereotypy (sec/h)	Continous	Indirect Measure of Feather Damaging Behaviours	Abnormal and Fear-related behaviour	Feasible	Lower	0.08	Not Significant	Not Possible	Not Possible	Not Possible	Unspecified	Unspecified	Yes
13	L. M. C.-D. Seibert, S. L.//Wilson, G. H.//Ritchie, B. W.	2004	Placebo-controlled clomipramine trial for the treatment of feather picking disorder in cockatoos	Cacatua spp.	Cacatua	Cacatua molucceNot Significantis;_x000D_ (n=7) Cacatua alba;( n=7) Cacatua goffini (n=4) Cacatua sulphurea citrinocristata( n=1) Cacatua galerita eleonora (n=1)	11	Juveniles/Adults	Companion	Between subjects	365	B	Clomipramine	FDB		AbnormalBehav	PickersvsMutilators	No	Scratching (sec/h)	Continous	SelfCare	Maintenance behaviour	Feasible	Not reported	Not Significant	Not Significant	Not Possible	Not Possible	Not Possible	Unspecified	Unspecified	Yes
13	L. M. C.-D. Seibert, S. L.//Wilson, G. H.//Ritchie, B. W.	2004	Placebo-controlled clomipramine trial for the treatment of feather picking disorder in cockatoos	Cacatua spp.	Cacatua	Cacatua molucceNot Significantis;_x000D_ (n=7) Cacatua alba;( n=7) Cacatua goffini (n=4) Cacatua sulphurea citrinocristata( n=1) Cacatua galerita eleonora (n=1)	20	Juveniles/Adults	Companion	Between subjects	365	B	Observation	FDB		AbnormalBehav	PickersvsMutilators	No	Preening (min/h)	Continous	SelfCare	Maintenance behaviour	Feasible	Lower	0.13	Not Significant	Not Possible	Not Possible	Not Possible	Unspecified	Unspecified	Yes
13	L. M. C.-D. Seibert, S. L.//Wilson, G. H.//Ritchie, B. W.	2004	Placebo-controlled clomipramine trial for the treatment of feather picking disorder in cockatoos	Cacatua spp.	Cacatua	Cacatua molucceNot Significantis;_x000D_ (n=7) Cacatua alba;( n=7) Cacatua goffini (n=4) Cacatua sulphurea citrinocristata( n=1) Cacatua galerita eleonora (n=1)	11	Juveniles/Adults	Companion	Between subjects	365	B	Clomipramine	FDB		AbnormalBehav	PickersvsMutilators	No	Preening (min/h)	Continous	SelfCare	Maintenance behaviour	Feasible	Lower	0.13	Not Significant	Not Possible	Not Possible	Not Possible	Unspecified	Unspecified	Yes
13	L. M. C.-D. Seibert, S. L.//Wilson, G. H.//Ritchie, B. W.	2004	Placebo-controlled clomipramine trial for the treatment of feather picking disorder in cockatoos	Cacatua spp.	Cacatua	Cacatua molucceNot Significantis;_x000D_ (n=7) Cacatua alba;( n=7) Cacatua goffini (n=4) Cacatua sulphurea citrinocristata( n=1) Cacatua galerita eleonora (n=1)	20	Juveniles/Adults	Companion	Between subjects	365	B	Observation	FDB		AbnormalBehav	PickersvsMutilators	No	Scratching (sec/h)	Continous	SelfCare	Maintenance behaviour	Feasible	Lower	0.09	Not Significant	Not Possible	Not Possible	Not Possible	Unspecified	Unspecified	Yes
16	R. A. M. Fox, J. R.	2004	The effect of early environment on neophobia in orange-winged Amazon parrots (Amazona amazonica)	Amazona amazonica	Amazona		19	Juveniles	Lab	Between subjects	365	U	RearingMethod	RearingMethod		HAI	Parent-reared-human-handled/Parent-rearedVsHuman-reared	No	Latency to feed in presence of Novel Object	Continous	Reaction to novel object	Explorative and Foraging behaviour	Feasible	Higher	0.007	Significant	Yes	No	Unspecified	Unspecified	Unspecified	No
16	R. A. M. Fox, J. R.	2004	The effect of early environment on neophobia in orange-winged Amazon parrots (Amazona amazonica)	Amazona amazonica	Amazona		19	Juveniles	Lab	Between subjects	365	U	RearingMethod	RearingMethod		HAI	Parent-rearedVsHuman-reared	No	Feathers Score	Score	Indirect Measure of Feather Damaging Behaviours	Body measurement	Feasible	Lower	0.07	Not Significant	Yes	Not Possible	Unspecified	Unspecified	Unspecified	No
16	R. A. M. Fox, J. R.	2004	The effect of early environment on neophobia in orange-winged Amazon parrots (Amazona amazonica)	Amazona amazonica	Amazona		19	Juveniles	Lab	Between subjects	365	U	RearingMethod	RearingMethod		HAI	Parent-rearedvsParent-reared-human-handled	No	Latency to feed in presence of Novel Object	Continous	Reaction to novel object	Explorative and Foraging behaviour	Feasible	Higher	0.54	Not Significant	Yes	No	Unspecified	Unspecified	Unspecified	No
16	R. A. M. Fox, J. R.	2004	The effect of early environment on neophobia in orange-winged Amazon parrots (Amazona amazonica)	Amazona amazonica	Amazona		19	Juveniles	Lab	Between subjects	365	U	RearingMethod	RearingMethod		HAI	Parent-reared-human-handledVsHuman-reared/Parent-reared	No	Feathers Score	Score	Indirect Measure of Feather Damaging Behaviours	Body measurement	Feasible	Lower	0.0003	Significant	Yes	Not Possible	Unspecified	Unspecified	Unspecified	No
18	T. R. M. Spoon, J. R.//Owings, D. H.	2004	Variation in the stability of cockatiel (Nymphicus hollandicus) pair relationships: The roles of males, females, and mate compatibility	Nymphicus hollandicus	Nymphicus		42	Adults	Lab	Between subjects	21	B	Observation	MaleVsFemale		Demographic	MaleVsFemale	No	Leave mate	Count	Sexual behaviours	Social behaviour	Feasible	Higher	Not Significant	Not Significant	Not Possible	Unspecified	Not Possible	Unspecified	Unspecified	No
18	T. R. M. Spoon, J. R.//Owings, D. H.	2004	Variation in the stability of cockatiel (Nymphicus hollandicus) pair relationships: The roles of males, females, and mate compatibility	Nymphicus hollandicus	Nymphicus		42	Adults	Lab	Between subjects	21	B	Observation	MaleVsFemale		Demographic	MaleVsFemale	No	Proportion of times responds to mate solicitation with allopreening	Continous	AlloPreening	Social behaviour	Feasible	Lower	Not Significant	Not Significant	Not Possible	Unspecified	Not Possible	Unspecified	Unspecified	No
18	T. R. M. Spoon, J. R.//Owings, D. H.	2004	Variation in the stability of cockatiel (Nymphicus hollandicus) pair relationships: The roles of males, females, and mate compatibility	Nymphicus hollandicus	Nymphicus		42	Adults	Lab	Between subjects	21	B	Observation	MaleVsFemale		Demographic	MaleVsFemale	No	Solicit mate allopreening	Count	Sexual behaviours	Social behaviour	Feasible	Lower	Not Significant	Not Significant	Not Possible	Unspecified	Not Possible	Unspecified	Unspecified	No
18	T. R. M. Spoon, J. R.//Owings, D. H.	2004	Variation in the stability of cockatiel (Nymphicus hollandicus) pair relationships: The roles of males, females, and mate compatibility	Nymphicus hollandicus	Nymphicus		42	Adults	Lab	Between subjects	21	B	Observation	MaleVsFemale		Demographic	MaleVsFemale	No	Allopreening	Count	AlloPreening	Social behaviour	Feasible	Higher	Not Significant	Not Significant	Not Possible	Unspecified	Not Possible	Unspecified	Unspecified	No
18	T. R. M. Spoon, J. R.//Owings, D. H.	2004	Variation in the stability of cockatiel (Nymphicus hollandicus) pair relationships: The roles of males, females, and mate compatibility	Nymphicus hollandicus	Nymphicus		42	Adults	Lab	Between subjects	21	B	Observation	MaleVsFemale		Demographic	MaleVsFemale	No	Copulates wiith non-mate	Count	Sexual behaviours	Social behaviour	Feasible	Not Correlated	Not Significant	Not Significant	Not Possible	Unspecified	Not Possible	Unspecified	Unspecified	No
18	T. R. M. Spoon, J. R.//Owings, D. H.	2004	Variation in the stability of cockatiel (Nymphicus hollandicus) pair relationships: The roles of males, females, and mate compatibility	Nymphicus hollandicus	Nymphicus		42	Adults	Lab	Between subjects	21	B	Observation	MaleVsFemale		Demographic	MaleVsFemale	No	Courts/Solicit with non-mate	Count	Sexual behaviours	Social behaviour	Feasible	Higher	Not Significant	Not Significant	Not Possible	Unspecified	Not Possible	Unspecified	Unspecified	No
18	T. R. M. Spoon, J. R.//Owings, D. H.	2004	Variation in the stability of cockatiel (Nymphicus hollandicus) pair relationships: The roles of males, females, and mate compatibility	Nymphicus hollandicus	Nymphicus		42	Adults	Lab	Between subjects	21	B	Observation	MaleVsFemale		Demographic	MaleVsFemale	No	Mate Aggression	Count	Aggressive	Social behaviour	Feasible	Unspecified	Not Significant	Not Significant	Not Possible	Unspecified	Not Possible	Unspecified	Unspecified	No
18	T. R. M. Spoon, J. R.//Owings, D. H.	2004	Variation in the stability of cockatiel (Nymphicus hollandicus) pair relationships: The roles of males, females, and mate compatibility	Nymphicus hollandicus	Nymphicus		42	Adults	Lab	Between subjects	21	B	Observation	MaleVsFemale		Demographic	MaleVsFemale	No	Approach Mate	Count	Sexual behaviours	Social behaviour	Feasible	Higher	<0.05	Significant	Not Possible	Unspecified	Not Possible	Unspecified	Unspecified	No
18	T. R. M. Spoon, J. R.//Owings, D. H.	2004	Variation in the stability of cockatiel (Nymphicus hollandicus) pair relationships: The roles of males, females, and mate compatibility	Nymphicus hollandicus	Nymphicus		42	Adults	Lab	Between subjects	21	B	Observation	MaleVsFemale		Demographic	MaleVsFemale	No	Aggression toward non-mate	Count	Aggressive	Social behaviour	Feasible	Higher	<0.01	Significant	Not Possible	Unspecified	Not Possible	Unspecified	Unspecified	No
18	T. R. M. Spoon, J. R.//Owings, D. H.	2004	Variation in the stability of cockatiel (Nymphicus hollandicus) pair relationships: The roles of males, females, and mate compatibility	Nymphicus hollandicus	Nymphicus		42	Adults	Lab	Between subjects	21	B	Observation	MaleVsFemale		Demographic	MaleVsFemale	No	Aggression toward non-mate females	Count	Aggressive	Social behaviour	Feasible	Higher	<0.01	Significant	Not Possible	Unspecified	Not Possible	Unspecified	Unspecified	No
18	T. R. M. Spoon, J. R.//Owings, D. H.	2004	Variation in the stability of cockatiel (Nymphicus hollandicus) pair relationships: The roles of males, females, and mate compatibility	Nymphicus hollandicus	Nymphicus		42	Adults	Lab	Between subjects	21	B	Observation	MaleVsFemale		Demographic	MaleVsFemale	No	Aggression toward non-mate males	Count	Aggressive	Social behaviour	Feasible	Higher	<0.01	Significant	Not Possible	Unspecified	Not Possible	Unspecified	Unspecified	No
18	T. R. M. Spoon, J. R.//Owings, D. H.	2004	Variation in the stability of cockatiel (Nymphicus hollandicus) pair relationships: The roles of males, females, and mate compatibility	Nymphicus hollandicus	Nymphicus		42	Adults	Lab	Between subjects	21	B	Observation	MaleVsFemale		Demographic	MaleVsFemale	No	Mate Courtship	Count	Sexual behaviours	Social behaviour	Feasible	Higher	<0.01	Significant	Not Possible	Unspecified	Not Possible	Unspecified	Unspecified	No
18	T. R. M. Spoon, J. R.//Owings, D. H.	2004	Variation in the stability of cockatiel (Nymphicus hollandicus) pair relationships: The roles of males, females, and mate compatibility	Nymphicus hollandicus	Nymphicus		42	Adults	Lab	Between subjects	21	B	Observation	MateVsNon-Mate		Social	MateVsNon-Mate	No	Female aggression	Count	Aggressive	Social behaviour	Feasible	Higher	Not Significant	Not Significant	Not Possible	Unspecified	Not Possible	Unspecified	Unspecified	No
18	T. R. M. Spoon, J. R.//Owings, D. H.	2004	Variation in the stability of cockatiel (Nymphicus hollandicus) pair relationships: The roles of males, females, and mate compatibility	Nymphicus hollandicus	Nymphicus		42	Adults	Lab	Between subjects	21	B	Observation	MateVsNon-Mate		Social	MateVsNon-Mate	No	Female courtship	Count	Sexual behaviours	Social behaviour	Feasible	Higher	<0.05	Significant	Not Possible	Unspecified	Not Possible	Unspecified	Unspecified	No
18	T. R. M. Spoon, J. R.//Owings, D. H.	2004	Variation in the stability of cockatiel (Nymphicus hollandicus) pair relationships: The roles of males, females, and mate compatibility	Nymphicus hollandicus	Nymphicus		42	Adults	Lab	Between subjects	21	B	Observation	MateVsNon-Mate		Social	MateVsNon-Mate	No	Male Aggression	Count	Aggressive	Social behaviour	Feasible	Lower	<0.05	Significant	Not Possible	Unspecified	Not Possible	Unspecified	Unspecified	No
18	T. R. M. Spoon, J. R.//Owings, D. H.	2004	Variation in the stability of cockatiel (Nymphicus hollandicus) pair relationships: The roles of males, females, and mate compatibility	Nymphicus hollandicus	Nymphicus		42	Adults	Lab	Between subjects	21	B	Observation	MateVsNon-Mate		Social	MateVsNon-Mate	No	Female Allopreen	Count	AlloPreening	Social behaviour	Feasible	All in first condition	<0.01	Significant	Not Possible	Unspecified	Not Possible	Unspecified	Unspecified	No
18	T. R. M. Spoon, J. R.//Owings, D. H.	2004	Variation in the stability of cockatiel (Nymphicus hollandicus) pair relationships: The roles of males, females, and mate compatibility	Nymphicus hollandicus	Nymphicus		42	Adults	Lab	Between subjects	21	B	Observation	MateVsNon-Mate		Social	MateVsNon-Mate	No	Female copulation	Count	Sexual behaviours	Social behaviour	Feasible	All in first condition	<0.01	Significant	Not Possible	Unspecified	Not Possible	Unspecified	Unspecified	No
18	T. R. M. Spoon, J. R.//Owings, D. H.	2004	Variation in the stability of cockatiel (Nymphicus hollandicus) pair relationships: The roles of males, females, and mate compatibility	Nymphicus hollandicus	Nymphicus		42	Adults	Lab	Between subjects	21	B	Observation	MateVsNon-Mate		Social	MateVsNon-Mate	No	Female solicits allopreen	Count	AlloPreening	Social behaviour	Feasible	All in first condition	<0.01	Significant	Not Possible	Unspecified	Not Possible	Unspecified	Unspecified	No
18	T. R. M. Spoon, J. R.//Owings, D. H.	2004	Variation in the stability of cockatiel (Nymphicus hollandicus) pair relationships: The roles of males, females, and mate compatibility	Nymphicus hollandicus	Nymphicus		42	Adults	Lab	Between subjects	21	B	Observation	MateVsNon-Mate		Social	MateVsNon-Mate	No	Female solicits copulation	Count	Sexual behaviours	Social behaviour	Feasible	Higher	<0.01	Significant	Not Possible	Unspecified	Not Possible	Unspecified	Unspecified	No
18	T. R. M. Spoon, J. R.//Owings, D. H.	2004	Variation in the stability of cockatiel (Nymphicus hollandicus) pair relationships: The roles of males, females, and mate compatibility	Nymphicus hollandicus	Nymphicus		42	Adults	Lab	Between subjects	21	B	Observation	MateVsNon-Mate		Social	MateVsNon-Mate	No	Male Alloprren	Count	AlloPreening	Social behaviour	Feasible	All in first condition	<0.01	Significant	Not Possible	Unspecified	Not Possible	Unspecified	Unspecified	No
18	T. R. M. Spoon, J. R.//Owings, D. H.	2004	Variation in the stability of cockatiel (Nymphicus hollandicus) pair relationships: The roles of males, females, and mate compatibility	Nymphicus hollandicus	Nymphicus		42	Adults	Lab	Between subjects	21	B	Observation	MateVsNon-Mate		Social	MateVsNon-Mate	No	Male copulation	Count	Sexual behaviours	Social behaviour	Feasible	Higher	<0.01	Significant	Not Possible	Unspecified	Not Possible	Unspecified	Unspecified	No
18	T. R. M. Spoon, J. R.//Owings, D. H.	2004	Variation in the stability of cockatiel (Nymphicus hollandicus) pair relationships: The roles of males, females, and mate compatibility	Nymphicus hollandicus	Nymphicus		42	Adults	Lab	Between subjects	21	B	Observation	MateVsNon-Mate		Social	MateVsNon-Mate	No	Male courtship	Count	Sexual behaviours	Social behaviour	Feasible	Higher	<0.01	Significant	Not Possible	Unspecified	Not Possible	Unspecified	Unspecified	No
18	T. R. M. Spoon, J. R.//Owings, D. H.	2004	Variation in the stability of cockatiel (Nymphicus hollandicus) pair relationships: The roles of males, females, and mate compatibility	Nymphicus hollandicus	Nymphicus		42	Adults	Lab	Between subjects	21	B	Observation	MateVsNon-Mate		Social	MateVsNon-Mate	No	Male solicits allopreen	Count	AlloPreening	Social behaviour	Feasible	All in first condition	<0.01	Significant	Not Possible	Unspecified	Not Possible	Unspecified	Unspecified	No
18	T. R. M. Spoon, J. R.//Owings, D. H.	2004	Variation in the stability of cockatiel (Nymphicus hollandicus) pair relationships: The roles of males, females, and mate compatibility	Nymphicus hollandicus	Nymphicus		42	Adults	Lab	Between subjects	21	B	Observation	MateVsNon-Mate		Social	MateVsNon-Mate	No	Synchrony	U	Sexual behaviours	Social behaviour	Feasible	Higher	<0.01	Significant	Not Possible	Unspecified	Not Possible	Unspecified	Unspecified	No
18	T. R. M. Spoon, J. R.//Owings, D. H.	2004	Variation in the stability of cockatiel (Nymphicus hollandicus) pair relationships: The roles of males, females, and mate compatibility	Nymphicus hollandicus	Nymphicus		42	Adults	Lab	Between subjects	21	B	Observation	MateVsNon-Mate		Social	MateVsNon-Mate	No	Total Aggressions	Count	Aggressive	Social behaviour	Feasible	Lower	<0.01	Significant	Not Possible	Unspecified	Not Possible	Unspecified	Unspecified	No
18	T. R. M. Spoon, J. R.//Owings, D. H.	2004	Variation in the stability of cockatiel (Nymphicus hollandicus) pair relationships: The roles of males, females, and mate compatibility	Nymphicus hollandicus	Nymphicus		42	Adults	Lab	Between subjects	21	B	Observation	MateVsNon-Mate		Social	MateVsNon-Mate	No	Synchrony,Distance between mates,Total aggression,Allopreening responsiveness,Mates copulate	PCA	Sexual behaviours	Social behaviour	Feasible			Significant	Not Possible	Unspecified	Not Possible	Unspecified	Unspecified	No
18	T. R. M. Spoon, J. R.//Owings, D. H.	2004	Variation in the stability of cockatiel (Nymphicus hollandicus) pair relationships: The roles of males, females, and mate compatibility	Nymphicus hollandicus	Nymphicus		42	Adults	Lab	Between subjects	21	B	Observation	MateVsNon-Mate		Social	MateVsNon-Mate	No	Distance	Score	SocialDynamics	Social behaviour	Feasible	Lower	<0.01	Significant	Not Possible	Unspecified	Not Possible	Unspecified	Unspecified	No
21	D. J. L. Owen, J. M.	2006	High levels of corticosterone in feather-plucking parrots (Psittacus erithacus)	Psittacus erithacus	Psittacus		17	Unspecified	Companion	Between subjects	Not Possible	U	Observation	FDB		AbnormalBehav	FeatherPickersVSNonFeatherPickers	No	Faecal Corticosterone	Continous	StressRelated	Physiological parameter	Not Feasible	Higher	0.032	Significant	Not Possible	Not Possible	Not Possible	Unspecified	Not Possible	Yes
22	J. P. M. Garner, C. L.//Famula, T. R.//Mench, J. A.	2006	Genetic, environmental, and neighbor effects on the severity of stereotypies and feather picking in Orange-winged Amazon parrots (Amazona amazonica): an epidemiological study	Amazona amazonica	Amazona		64	Adults	Lab	Between subjects	Unspecified	B	Observation	Distance of the cage from the door		Housing	Distance from door	No	Total Stereotypy	Score	Stereotypies	Abnormal and Fear-related behaviour	Not Feasible	Not reported	0.559	Not Significant	Not Possible	Not Possible	Unspecified	Unspecified	Unspecified	No
22	J. P. M. Garner, C. L.//Famula, T. R.//Mench, J. A.	2006	Genetic, environmental, and neighbor effects on the severity of stereotypies and feather picking in Orange-winged Amazon parrots (Amazona amazonica): an epidemiological study	Amazona amazonica	Amazona		64	Adults	Lab	Between subjects	Unspecified	B	Observation	Distance of the cage from the door		Housing	Distance from door	No	Oral Stereotipy	Score	Stereotypies	Abnormal and Fear-related behaviour	Not Feasible	Not reported	0.122	Not Significant	Not Possible	Not Possible	Unspecified	Unspecified	Unspecified	No
22	J. P. M. Garner, C. L.//Famula, T. R.//Mench, J. A.	2006	Genetic, environmental, and neighbor effects on the severity of stereotypies and feather picking in Orange-winged Amazon parrots (Amazona amazonica): an epidemiological study	Amazona amazonica	Amazona		64	Adults	Lab	Between subjects	Unspecified	B	Observation	Heritability		Demographic	FamilyMembersVSNoRelatives	No	Total Stereotypy	Score	Stereotypies	Abnormal and Fear-related behaviour	Not Feasible	Not reported	0.63	Not Significant	Not Possible	Not Possible	Unspecified	Unspecified	Unspecified	No
22	J. P. M. Garner, C. L.//Famula, T. R.//Mench, J. A.	2006	Genetic, environmental, and neighbor effects on the severity of stereotypies and feather picking in Orange-winged Amazon parrots (Amazona amazonica): an epidemiological study	Amazona amazonica	Amazona		64	Adults	Lab	Between subjects	Unspecified	B	Observation	Heritability		Demographic	FamilyMembersVSNoRelatives	No	Total Stereotypy	Score	Stereotypies	Abnormal and Fear-related behaviour	Not Feasible	Not reported	0.628	Not Significant	Not Possible	Not Possible	Unspecified	Unspecified	Unspecified	No
22	J. P. M. Garner, C. L.//Famula, T. R.//Mench, J. A.	2006	Genetic, environmental, and neighbor effects on the severity of stereotypies and feather picking in Orange-winged Amazon parrots (Amazona amazonica): an epidemiological study	Amazona amazonica	Amazona		64	Adults	Lab	Between subjects	Unspecified	B	Observation	Heritability		Demographic	FamilyMembersVSNoRelatives	No	Oral Stereotipy	Score	Stereotypies	Abnormal and Fear-related behaviour	Not Feasible	Not reported	0.234	Not Significant	Not Possible	Not Possible	Unspecified	Unspecified	Unspecified	No
22	J. P. M. Garner, C. L.//Famula, T. R.//Mench, J. A.	2006	Genetic, environmental, and neighbor effects on the severity of stereotypies and feather picking in Orange-winged Amazon parrots (Amazona amazonica): an epidemiological study	Amazona amazonica	Amazona		64	Adults	Lab	Between subjects	Unspecified	B	Observation	Feather Score		Physical	Feather Score	Yes	Total Stereotypy	Score	Stereotypies	Abnormal and Fear-related behaviour	Not Feasible	Not reported	0.622	Not Significant	Not Possible	Not Possible	Unspecified	Unspecified	Unspecified	No
22	J. P. M. Garner, C. L.//Famula, T. R.//Mench, J. A.	2006	Genetic, environmental, and neighbor effects on the severity of stereotypies and feather picking in Orange-winged Amazon parrots (Amazona amazonica): an epidemiological study	Amazona amazonica	Amazona		64	Adults	Lab	Between subjects	Unspecified	B	Observation	Number of neighbors		Social	High/Low	No	Feather Score	Score	Indirect Measure of Feather Damaging Behaviours	Body measurement	Feasible	Not reported	0.268	Not Significant	Not Possible	Not Possible	Unspecified	Unspecified	Unspecified	No
22	J. P. M. Garner, C. L.//Famula, T. R.//Mench, J. A.	2006	Genetic, environmental, and neighbor effects on the severity of stereotypies and feather picking in Orange-winged Amazon parrots (Amazona amazonica): an epidemiological study	Amazona amazonica	Amazona		64	Adults	Lab	Between subjects	Unspecified	B	Observation	Number of neighbors		Social	High/Low	No	Oral Stereotipy	Score	Stereotypies	Abnormal and Fear-related behaviour	Not Feasible	Not reported	0.055	Not Significant	Not Possible	Not Possible	Unspecified	Unspecified	Unspecified	No
22	J. P. M. Garner, C. L.//Famula, T. R.//Mench, J. A.	2006	Genetic, environmental, and neighbor effects on the severity of stereotypies and feather picking in Orange-winged Amazon parrots (Amazona amazonica): an epidemiological study	Amazona amazonica	Amazona		64	Adults	Lab	Between subjects	Unspecified	B	Observation	MaleVsFemale		Demographic	MaleVSFemale	No	Total Stereotypy	Score	Stereotypies	Abnormal and Fear-related behaviour	Not Feasible	Not reported	0.645	Not Significant	Not Possible	Not Possible	Unspecified	Unspecified	Unspecified	No
22	J. P. M. Garner, C. L.//Famula, T. R.//Mench, J. A.	2006	Genetic, environmental, and neighbor effects on the severity of stereotypies and feather picking in Orange-winged Amazon parrots (Amazona amazonica): an epidemiological study	Amazona amazonica	Amazona		64	Adults	Lab	Between subjects	Unspecified	B	Observation	MaleVsFemale		Demographic	MaleVsFemale	No	Oral Stereotipy	Score	Stereotypies	Abnormal and Fear-related behaviour	Not Feasible	Not reported	0.516	Not Significant	Not Possible	Not Possible	Unspecified	Unspecified	Unspecified	No
22	J. P. M. Garner, C. L.//Famula, T. R.//Mench, J. A.	2006	Genetic, environmental, and neighbor effects on the severity of stereotypies and feather picking in Orange-winged Amazon parrots (Amazona amazonica): an epidemiological study	Amazona amazonica	Amazona		64	Adults	Lab	Between subjects	Unspecified	B	Observation	Age		Demographic	OldVSYoung	No	Total Stereotypy	Score	Stereotypies	Abnormal and Fear-related behaviour	Not Feasible	Not reported	0.786	Not Significant	Not Possible	Not Possible	Unspecified	Unspecified	Unspecified	No
22	J. P. M. Garner, C. L.//Famula, T. R.//Mench, J. A.	2006	Genetic, environmental, and neighbor effects on the severity of stereotypies and feather picking in Orange-winged Amazon parrots (Amazona amazonica): an epidemiological study	Amazona amazonica	Amazona		64	Adults	Lab	Between subjects	Unspecified	B	Observation	Age		Demographic	OldVSYoung	No	Oral Stereotipy	Score	Stereotypies	Abnormal and Fear-related behaviour	Not Feasible	Not reported	0.218	Not Significant	Not Possible	Not Possible	Unspecified	Unspecified	Unspecified	No
22	J. P. M. Garner, C. L.//Famula, T. R.//Mench, J. A.	2006	Genetic, environmental, and neighbor effects on the severity of stereotypies and feather picking in Orange-winged Amazon parrots (Amazona amazonica): an epidemiological study	Amazona amazonica	Amazona		64	Adults	Lab	Between subjects	Unspecified	B	Observation	Age		Demographic	OldVSYoung	No	Feather Score	Score	Indirect Measure of Feather Damaging Behaviours	Body measurement	Feasible	Not reported	0.118	Not Significant	Not Possible	Not Possible	Unspecified	Unspecified	Unspecified	No
22	J. P. M. Garner, C. L.//Famula, T. R.//Mench, J. A.	2006	Genetic, environmental, and neighbor effects on the severity of stereotypies and feather picking in Orange-winged Amazon parrots (Amazona amazonica): an epidemiological study	Amazona amazonica	Amazona		64	Adults	Lab	Between subjects	Unspecified	B	Observation	Neighbors stereotipy		Social	Yes/No	No	Total Stereotypy	Score	Stereotypies	Abnormal and Fear-related behaviour	Not Feasible	Not reported	0.136	Not Significant	Not Possible	Not Possible	Unspecified	Unspecified	Unspecified	No
22	J. P. M. Garner, C. L.//Famula, T. R.//Mench, J. A.	2006	Genetic, environmental, and neighbor effects on the severity of stereotypies and feather picking in Orange-winged Amazon parrots (Amazona amazonica): an epidemiological study	Amazona amazonica	Amazona		64	Adults	Lab	Between subjects	Unspecified	B	Observation	Heritability		Demographic	FamilyMembersVSNoRelatives	No	Feather Score	Score	Indirect Measure of Feather Damaging Behaviours	Body measurement	Feasible	Higher	0.014	Significant	Not Possible	Not Possible	Unspecified	Unspecified	Unspecified	No
22	J. P. M. Garner, C. L.//Famula, T. R.//Mench, J. A.	2006	Genetic, environmental, and neighbor effects on the severity of stereotypies and feather picking in Orange-winged Amazon parrots (Amazona amazonica): an epidemiological study	Amazona amazonica	Amazona		64	Adults	Lab	Between subjects	Unspecified	B	Observation	Heritability		Demographic	FamilyMembersVSNoRelatives	No	Feather Score	Score	Indirect Measure of Feather Damaging Behaviours	Body measurement	Feasible	Higher	<0.001	Significant	Not Possible	Not Possible	Unspecified	Unspecified	Unspecified	No
22	J. P. M. Garner, C. L.//Famula, T. R.//Mench, J. A.	2006	Genetic, environmental, and neighbor effects on the severity of stereotypies and feather picking in Orange-winged Amazon parrots (Amazona amazonica): an epidemiological study	Amazona amazonica	Amazona		64	Adults	Lab	Between subjects	Unspecified	B	Observation	MaleVsFemale		Demographic	MaleVsFemale	No	Feather Score	Score	Indirect Measure of Feather Damaging Behaviours	Body measurement	Feasible	Lower	0.027	Significant	Not Possible	Not Possible	Unspecified	Unspecified	Unspecified	No
22	J. P. M. Garner, C. L.//Famula, T. R.//Mench, J. A.	2006	Genetic, environmental, and neighbor effects on the severity of stereotypies and feather picking in Orange-winged Amazon parrots (Amazona amazonica): an epidemiological study	Amazona amazonica	Amazona		64	Adults	Lab	Between subjects	Unspecified	B	Observation	Number of neighbors		Social	High/Low	No	Total Stereotypy	Score	Stereotypies	Abnormal and Fear-related behaviour	Feasible	Lower	0.038	Significant	Not Possible	Not Possible	Unspecified	Unspecified	Unspecified	No
22	J. P. M. Garner, C. L.//Famula, T. R.//Mench, J. A.	2006	Genetic, environmental, and neighbor effects on the severity of stereotypies and feather picking in Orange-winged Amazon parrots (Amazona amazonica): an epidemiological study	Amazona amazonica	Amazona		64	Adults	Lab	Between subjects	Unspecified	B	Observation	Distance of the cage from the door		Housing	Distance from door	No	Feather Score	Score	Indirect Measure of Feather Damaging Behaviours	Body measurement	Feasible	Higher	0.004	Significant	Not Possible	Not Possible	Unspecified	Unspecified	Unspecified	No
23	R. D. Schmid, M. G.//Steiger, A.	2006	The influence of the breeding method on the behaviour of adult African grey parrots (Psittacus erithacus)	Psittacus erithacus	Psittacus	Psittacus erithacus erithacus_x000D_ Psittacus erithacus timneh	103	Adults	Companion	Between subjects	Not Possible	B	Questionnaire	HandRearing		HAI	Yes/No	No	begging once adult	U	Human-Animal interaction	Social behaviour	Feasible	Higher	0.003	Significant	Not Possible	Not Possible	Yes	Unspecified	Unspecified	Yes
23	R. D. Schmid, M. G.//Steiger, A.	2006	The influence of the breeding method on the behaviour of adult African grey parrots (Psittacus erithacus)	Psittacus erithacus	Psittacus	Psittacus erithacus erithacus_x000D_ Psittacus erithacus timneh	103	Adults	Companion	Between subjects	Not Possible	B	Questionnaire	HumanLeftoverConsuptions		HAI	Yes/No	No	begging once adult	U	Human-Animal interaction	Social behaviour	Feasible	Higher	0.023	Significant	Not Possible	Not Possible	Unspecified	Unspecified	Unspecified	Yes
23	R. D. Schmid, M. G.//Steiger, A.	2006	The influence of the breeding method on the behaviour of adult African grey parrots (Psittacus erithacus)	Psittacus erithacus	Psittacus	Psittacus erithacus erithacus_x000D_ Psittacus erithacus timneh	50	Adults	Companion	Between subjects	Not Possible	B	Questionnaire	<5 weeks old when removed from nest		HAI	Yes/No	No	Stereotypies	U	Stereotypies	Abnormal and Fear-related behaviour	Feasible	Higher	0.015	Significant	Not Possible	Not Possible	Unspecified	Unspecified	Unspecified	Yes
23	R. D. Schmid, M. G.//Steiger, A.	2006	The influence of the breeding method on the behaviour of adult African grey parrots (Psittacus erithacus)	Psittacus erithacus	Psittacus	Psittacus erithacus erithacus_x000D_ Psittacus erithacus timneh	39	Adults	Companion	Between subjects	Not Possible	B	Questionnaire	Not able to fly		Activity	Yes/No	No	feather-picking method: chewing	U	Indirect Measure of Feather Damaging Behaviours	Body measurement	Feasible	Higher	0.006	Significant	Not Possible	Not Possible	Unspecified	Unspecified	Unspecified	Yes
23	R. D. Schmid, M. G.//Steiger, A.	2006	The influence of the breeding method on the behaviour of adult African grey parrots (Psittacus erithacus)	Psittacus erithacus	Psittacus	Psittacus erithacus erithacus_x000D_ Psittacus erithacus timneh	50	Adults	Companion	Between subjects	Not Possible	B	Questionnaire	CageSize		Housing	‘‘Small cage’’(max. 80 cm 100 cm 120 cm)	No	Stereotypies	U	Stereotypies	Abnormal and Fear-related behaviour	Feasible	Higher	0.053	Not Significant	Not Possible	Not Possible	Unspecified	Unspecified	Unspecified	Yes
23	R. D. Schmid, M. G.//Steiger, A.	2006	The influence of the breeding method on the behaviour of adult African grey parrots (Psittacus erithacus)	Psittacus erithacus	Psittacus	Psittacus erithacus erithacus_x000D_ Psittacus erithacus timneh	100	Adults	Companion	Between subjects	Not Possible	B	Questionnaire	CageSize		Housing	‘‘Small cage’’(max. 80 cm 100 cm 120 cm)	No	phobic behaviour	U	FearRelated	Abnormal and Fear-related behaviour	Feasible	Higher	0.017	Significant	Not Possible	Not Possible	Unspecified	Unspecified	Unspecified	Yes
23	R. D. Schmid, M. G.//Steiger, A.	2006	The influence of the breeding method on the behaviour of adult African grey parrots (Psittacus erithacus)	Psittacus erithacus	Psittacus	Psittacus erithacus erithacus_x000D_ Psittacus erithacus timneh	103	Adults	Companion	Between subjects	Not Possible	B	Questionnaire	RearingMethod		HAI	<2weeksinthenest/eggincubationVs>2weeks in the nest	No	sexually active	U	Sexual behaviours	Social behaviour	Feasible	Lower	0.027	Significant	Not Possible	Not Possible	Unspecified	Unspecified	Unspecified	Yes
23	R. D. Schmid, M. G.//Steiger, A.	2006	The influence of the breeding method on the behaviour of adult African grey parrots (Psittacus erithacus)	Psittacus erithacus	Psittacus	Psittacus erithacus erithacus_x000D_ Psittacus erithacus timneh	100	Adults	Companion	Between subjects	Not Possible	B	Questionnaire	Highest perch lower than eye level		Housing	Yes/No	No	phobic behaviour	U	FearRelated	Abnormal and Fear-related behaviour	Feasible	Higher	0.01	Significant	Not Possible	Not Possible	Unspecified	Unspecified	Unspecified	Yes
23	R. D. Schmid, M. G.//Steiger, A.	2006	The influence of the breeding method on the behaviour of adult African grey parrots (Psittacus erithacus)	Psittacus erithacus	Psittacus	Psittacus erithacus erithacus_x000D_ Psittacus erithacus timneh	100	Adults	Companion	Between subjects	Not Possible	B	Questionnaire	Wild-caught parrots		HAI	yes/no	No	phobic behaviour	U	FearRelated	Abnormal and Fear-related behaviour	Feasible	Higher	0.004	Significant	Not Possible	Not Possible	Unspecified	Unspecified	Unspecified	Yes
23	R. D. Schmid, M. G.//Steiger, A.	2006	The influence of the breeding method on the behaviour of adult African grey parrots (Psittacus erithacus)	Psittacus erithacus	Psittacus	Psittacus erithacus erithacus_x000D_ Psittacus erithacus timneh	39	Adults	Companion	Between subjects	Not Possible	B	Questionnaire	No toys/only one toy in the cage		Enrichment	Yes/No	No	feather-picking method: chewing	U	Indirect Measure of Feather Damaging Behaviours	Body measurement	Feasible	Higher	0.048	Significant	Not Possible	Not Possible	Unspecified	Unspecified	Unspecified	Yes
23	R. D. Schmid, M. G.//Steiger, A.	2006	The influence of the breeding method on the behaviour of adult African grey parrots (Psittacus erithacus)	Psittacus erithacus	Psittacus	Psittacus erithacus erithacus_x000D_ Psittacus erithacus timneh	103	Adults	Companion	Between subjects	Not Possible	B	Questionnaire	Mouth-to-beak-feedings		HAI	Yes/No	No	begging once adult	U	Human-Animal interaction	Social behaviour	Feasible	Higher	0.018	Significant	Not Possible	Not Possible	Unspecified	Unspecified	Unspecified	Yes
23	R. D. Schmid, M. G.//Steiger, A.	2006	The influence of the breeding method on the behaviour of adult African grey parrots (Psittacus erithacus)	Psittacus erithacus	Psittacus	Psittacus erithacus erithacus_x000D_ Psittacus erithacus timneh	50	Adults	Companion	Between subjects	Not Possible	B	Questionnaire	Only manufactured perches in cage		Housing	Yes/No	No	Stereotypies	U	Stereotypies	Abnormal and Fear-related behaviour	Feasible	Higher	0.019	Significant	Not Possible	Not Possible	Unspecified	Unspecified	Unspecified	Yes
23	R. D. Schmid, M. G.//Steiger, A.	2006	The influence of the breeding method on the behaviour of adult African grey parrots (Psittacus erithacus)	Psittacus erithacus	Psittacus	Psittacus erithacus erithacus_x000D_ Psittacus erithacus timneh	39	Adults	Companion	Between subjects	Not Possible	B	Questionnaire	RearingMethod		HAI	HandRearedVSNotHandReared	No	feather-picking method: chewing	U	Indirect Measure of Feather Damaging Behaviours	Body measurement	Feasible	Higher	0.007	Significant	Not Possible	Not Possible	Yes	Unspecified	Unspecified	Yes
23	R. D. Schmid, M. G.//Steiger, A.	2006	The influence of the breeding method on the behaviour of adult African grey parrots (Psittacus erithacus)	Psittacus erithacus	Psittacus	Psittacus erithacus erithacus_x000D_ Psittacus erithacus timneh	103	Adults	Companion	Between subjects	Not Possible	B	Questionnaire	RearingMethod		HAI	soldbeforeweaningvsafterweaning	No	Feather picking during the visit	U	Indirect Measure of Feather Damaging Behaviours	Body measurement	Feasible	Higher	0.024	Significant	Not Possible	Not Possible	Unspecified	Unspecified	Unspecified	Yes
23	R. D. Schmid, M. G.//Steiger, A.	2006	The influence of the breeding method on the behaviour of adult African grey parrots (Psittacus erithacus)	Psittacus erithacus	Psittacus	Psittacus erithacus erithacus_x000D_ Psittacus erithacus timneh	103	Adults	Companion	Between subjects	Not Possible	B	Questionnaire	RearingMethod		HAI	HandRearedVSNotHandReared	No	preening (under/overVSnormal)	U	SelfCare	Maintenance behaviour	Feasible	Higher	0.005	Significant	Not Possible	Not Possible	Yes	Unspecified	Unspecified	Yes
23	R. D. Schmid, M. G.//Steiger, A.	2006	The influence of the breeding method on the behaviour of adult African grey parrots (Psittacus erithacus)	Psittacus erithacus	Psittacus	Psittacus erithacus erithacus_x000D_ Psittacus erithacus timneh	103	Adults	Companion	Between subjects	Not Possible	B	Questionnaire	RearingMethod		HAI	soldbeforeweaningvsafterweaning	No	preening (under/overVSnormal)	U	SelfCare	Maintenance behaviour	Feasible	Higher	0.011	Significant	Not Possible	Not Possible	Unspecified	Unspecified	Unspecified	Yes
23	R. D. Schmid, M. G.//Steiger, A.	2006	The influence of the breeding method on the behaviour of adult African grey parrots (Psittacus erithacus)	Psittacus erithacus	Psittacus	Psittacus erithacus erithacus_x000D_ Psittacus erithacus timneh	50	Adults	Companion	Between subjects	Not Possible	B	Questionnaire	UnbalancedDiet		Nutrition	Hardly any fruit at all/only few different sorts/no separate bowl for fruit or leftovers/food for human consumption or little fruit, inappropriate seed mixture and no protein supply (yes/no)	No	Stereotypies	U	Stereotypies	Abnormal and Fear-related behaviour	Feasible	Higher	0.012	Significant	Not Possible	Not Possible	Unspecified	Unspecified	Unspecified	Yes
23	R. D. Schmid, M. G.//Steiger, A.	2006	The influence of the breeding method on the behaviour of adult African grey parrots (Psittacus erithacus)	Psittacus erithacus	Psittacus	Psittacus erithacus erithacus_x000D_ Psittacus erithacus timneh	103	Adults	Companion	Between subjects	Not Possible	B	Questionnaire	RearingMethod		HAI	HandRearedVSNotHandReared	No	selectivetowardsHumans	U	Human-Animal interaction	Social behaviour	Feasible	Higher	0.008	Significant	Not Possible	Not Possible	Yes	Unspecified	Unspecified	Yes
23	R. D. Schmid, M. G.//Steiger, A.	2006	The influence of the breeding method on the behaviour of adult African grey parrots (Psittacus erithacus)	Psittacus erithacus	Psittacus	Psittacus erithacus erithacus_x000D_ Psittacus erithacus timneh	103	Adults	Companion	Between subjects	Not Possible	B	Questionnaire	RearingMethod		HAI	ImportedVShand/parent reared	No	Health conditions	U	Health	Diseases and Pathologies	Not Feasible	Lower	0.006	Significant	Not Possible	Not Possible	Unspecified	Unspecified	Unspecified	Yes
23	R. D. Schmid, M. G.//Steiger, A.	2006	The influence of the breeding method on the behaviour of adult African grey parrots (Psittacus erithacus)	Psittacus erithacus	Psittacus	Psittacus erithacus erithacus_x000D_ Psittacus erithacus timneh	103	Adults	Companion	Between subjects	Not Possible	B	Questionnaire	RearingMethod		HAI	tubefedvssponge/syringefed	No	Health conditions	U	Health	Diseases and Pathologies	Not Feasible	Higher	0.027	Significant	Not Possible	Not Possible	Unspecified	Unspecified	Unspecified	Yes
24	A. G.-H. Schnegg, S. G.//Keller, P.//Visser, G. H.//Steiger, A.	2007	Feeding behaviour and daily energy expenditure of domesticated budgerigars (Melopsittacus undulatus): influence of type of housing and vertical position of the feeder	Melopsittacus undulatus	Melopsittacus		24	Adults	Lab	Between subjects	35	M	Housing/Social Enrichment	CourtshipFeeding		Social	Correlation	Yes	DailyEnergyExpenditure	Continous	Metabolic	Physiological parameter	Not Feasible	Positive Correlation	<0.01	Significant	Yes	Unspecified	Unspecified	Unspecified	Unspecified	No
24	A. G.-H. Schnegg, S. G.//Keller, P.//Visser, G. H.//Steiger, A.	2007	Feeding behaviour and daily energy expenditure of domesticated budgerigars (Melopsittacus undulatus): influence of type of housing and vertical position of the feeder	Melopsittacus undulatus	Melopsittacus		53	Adults	Lab	Between subjects	35	B	Housing/Social Enrichment	LackOfEnrichments		Housing/Social	CagepairedhousedVSAviaryfeeder120cmunderperchesVSAvairyfeeder37cmunderperches	No	FatMass	Percentage	Other	Physiological parameter	Not Feasible	Not reported	Not Significant	Not Significant	Yes	Unspecified	Unspecified	Unspecified	Unspecified	No
24	A. G.-H. Schnegg, S. G.//Keller, P.//Visser, G. H.//Steiger, A.	2007	Feeding behaviour and daily energy expenditure of domesticated budgerigars (Melopsittacus undulatus): influence of type of housing and vertical position of the feeder	Melopsittacus undulatus	Melopsittacus		54	Adults	Lab	Between subjects	35	B	Housing/Social Enrichment	LackOfEnrichments		Housing/Social	CagepairedhousedVSAviaryfeeder120cmunderperchesVSAvairyfeeder37cmunderperches	No	CourtshipFeeding	Count	Sexual behaviours	Social behaviour	Feasible	Not Correlated	Not Significant	Not Significant	Yes	Unspecified	Unspecified	Unspecified	Unspecified	No
24	A. G.-H. Schnegg, S. G.//Keller, P.//Visser, G. H.//Steiger, A.	2007	Feeding behaviour and daily energy expenditure of domesticated budgerigars (Melopsittacus undulatus): influence of type of housing and vertical position of the feeder	Melopsittacus undulatus	Melopsittacus		25	Adults	Lab	Between subjects	35	M	Housing/Social Enrichment	LackOfEnrichments		Housing/Social	CagepairedhousedVSAviaryfeeder120cmunderperchesVSAvairyfeeder37cmunderperches	No	TimeSpentAttheBottom	Continous	PositionInTheCage	Locomotor behaviour	Feasible	Not reported	Not Significant	Not Significant	Yes	Unspecified	Unspecified	Unspecified	Unspecified	No
24	A. G.-H. Schnegg, S. G.//Keller, P.//Visser, G. H.//Steiger, A.	2007	Feeding behaviour and daily energy expenditure of domesticated budgerigars (Melopsittacus undulatus): influence of type of housing and vertical position of the feeder	Melopsittacus undulatus	Melopsittacus		25	Adults	Lab	Between subjects	35	M	Housing/Social Enrichment	CourtshipFeeding		Social	Correlation	Yes	Time spent feeding per day	Percentage	Feeding	Maintenance behaviour	Feasible	Positive Correlation	<0.05	Significant	Yes	Unspecified	Unspecified	Unspecified	Unspecified	No
24	A. G.-H. Schnegg, S. G.//Keller, P.//Visser, G. H.//Steiger, A.	2007	Feeding behaviour and daily energy expenditure of domesticated budgerigars (Melopsittacus undulatus): influence of type of housing and vertical position of the feeder	Melopsittacus undulatus	Melopsittacus		24	Adults	Lab	Between subjects	35	F	Housing/Social Enrichment	LackOfEnrichments		Housing/Social	CagepairedhousedVSAviaryfeeder120cmunderperchesVSAvairyfeeder37cmunderperches	No	TimeSpentAttheBottom	Continous	PositionInTheCage	Locomotor behaviour	Feasible	BCA	<0.05	Significant	Yes	Unspecified	Unspecified	Unspecified	Unspecified	No
24	A. G.-H. Schnegg, S. G.//Keller, P.//Visser, G. H.//Steiger, A.	2007	Feeding behaviour and daily energy expenditure of domesticated budgerigars (Melopsittacus undulatus): influence of type of housing and vertical position of the feeder	Melopsittacus undulatus	Melopsittacus		25	Adults	Lab	Between subjects	35	M	Housing/Social Enrichment	CourtshipFeeding		Social	Correlation	Yes	FoodConsumption	Continous	Feeding	Maintenance behaviour	Feasible	Positive Correlation	<0.03	Significant	Yes	Unspecified	Unspecified	Unspecified	Unspecified	No
24	A. G.-H. Schnegg, S. G.//Keller, P.//Visser, G. H.//Steiger, A.	2007	Feeding behaviour and daily energy expenditure of domesticated budgerigars (Melopsittacus undulatus): influence of type of housing and vertical position of the feeder	Melopsittacus undulatus	Melopsittacus		49	Adults	Lab	Between subjects	35	B	Housing/Social Enrichment	LackOfEnrichments		Housing/Social	CagepairedhousedVSAviaryfeeder120cmunderperchesVSAvairyfeeder37cmunderperches	No	TimeSpentAttheBottom	Continous	PositionInTheCage	Locomotor behaviour	Feasible	BCA	<0.01	Significant	Yes	Unspecified	Unspecified	Unspecified	Unspecified	No
24	A. G.-H. Schnegg, S. G.//Keller, P.//Visser, G. H.//Steiger, A.	2007	Feeding behaviour and daily energy expenditure of domesticated budgerigars (Melopsittacus undulatus): influence of type of housing and vertical position of the feeder	Melopsittacus undulatus	Melopsittacus		53	Adults	Lab	Between subjects	35	B	Housing/Social Enrichment	LackOfEnrichments		Housing/Social	CagepairedhousedVSAviaryfeeder120cmunderperchesVSAvairyfeeder37cmunderperches	No	DailyEnergyExpenditure	Continous	Metabolic	Physiological parameter	Not Feasible	Not reported	Not Significant	Not Significant	Yes	Unspecified	Unspecified	Unspecified	Unspecified	No
24	A. G.-H. Schnegg, S. G.//Keller, P.//Visser, G. H.//Steiger, A.	2007	Feeding behaviour and daily energy expenditure of domesticated budgerigars (Melopsittacus undulatus): influence of type of housing and vertical position of the feeder	Melopsittacus undulatus	Melopsittacus		54	Adults	Lab	Between subjects	35	B	Housing/Social Enrichment	LackOfEnrichments		Housing/Social	CagepairedhousedVSAviaryfeeder120cmunderperchesVSAvairyfeeder37cmunderperches	No	MeanWeight	Continous	BodyCondition	Body measurement	Feasible	Not reported	>0.05	Not Significant	Yes	Unspecified	Unspecified	Unspecified	Unspecified	No
24	A. G.-H. Schnegg, S. G.//Keller, P.//Visser, G. H.//Steiger, A.	2007	Feeding behaviour and daily energy expenditure of domesticated budgerigars (Melopsittacus undulatus): influence of type of housing and vertical position of the feeder	Melopsittacus undulatus	Melopsittacus		25	Adults	Lab	Between subjects	35	M	Housing/Social Enrichment	Flight activity [frequency/15 min live observation]		Activity	Correlation	Yes	MeanWeight	Continous	BodyCondition	Body measurement	Feasible	Negative Correlation	<0.05	Significant	Yes	Unspecified	Unspecified	Unspecified	Unspecified	No
24	A. G.-H. Schnegg, S. G.//Keller, P.//Visser, G. H.//Steiger, A.	2007	Feeding behaviour and daily energy expenditure of domesticated budgerigars (Melopsittacus undulatus): influence of type of housing and vertical position of the feeder	Melopsittacus undulatus	Melopsittacus		27	Adults	Lab	Between subjects	35	F	Housing/Social Enrichment	Flight activity [frequency/15 min live observation]		Activity	Correlation	No	FoodConsumption	Continous	Feeding	Maintenance behaviour	Feasible	Positive Correlation	<0.03	Significant	Yes	Unspecified	Unspecified	Unspecified	Unspecified	No
24	A. G.-H. Schnegg, S. G.//Keller, P.//Visser, G. H.//Steiger, A.	2007	Feeding behaviour and daily energy expenditure of domesticated budgerigars (Melopsittacus undulatus): influence of type of housing and vertical position of the feeder	Melopsittacus undulatus	Melopsittacus		24	Adults	Lab	Between subjects	35	F	Housing/Social Enrichment	Flight activity [frequency/15 min live observation]		Activity	Correlation	Yes	MeanWeight	Continous	BodyCondition	Body measurement	Feasible	Not Correlated	>0.08	Not Significant	Yes	Unspecified	Unspecified	Unspecified	Unspecified	No
24	A. G.-H. Schnegg, S. G.//Keller, P.//Visser, G. H.//Steiger, A.	2007	Feeding behaviour and daily energy expenditure of domesticated budgerigars (Melopsittacus undulatus): influence of type of housing and vertical position of the feeder	Melopsittacus undulatus	Melopsittacus		24	Adults	Lab	Between subjects	35	M	Housing/Social Enrichment	FedFemaleVSNotFedFemale		Social	FedFemaleVSNotFedFemale	No	DailyEnergyExpenditure	Continous	Metabolic	Physiological parameter	Not Feasible	Higher	<0.01	Significant	Yes	Unspecified	Unspecified	Unspecified	Unspecified	No
24	A. G.-H. Schnegg, S. G.//Keller, P.//Visser, G. H.//Steiger, A.	2007	Feeding behaviour and daily energy expenditure of domesticated budgerigars (Melopsittacus undulatus): influence of type of housing and vertical position of the feeder	Melopsittacus undulatus	Melopsittacus		53	Adults	Lab	Between subjects	35	B	Housing/Social Enrichment	MaleVsFemale		Demographic	MAleVsFemale	No	FatMass	Percentage	Other	Physiological parameter	Not Feasible	Not reported	Not Significant	Not Significant	Yes	Unspecified	Unspecified	Unspecified	Unspecified	No
24	A. G.-H. Schnegg, S. G.//Keller, P.//Visser, G. H.//Steiger, A.	2007	Feeding behaviour and daily energy expenditure of domesticated budgerigars (Melopsittacus undulatus): influence of type of housing and vertical position of the feeder	Melopsittacus undulatus	Melopsittacus		54	Adults	Lab	Between subjects	35	B	Housing/Social Enrichment	LackOfEnrichments		Housing/Social	CagepairedhousedVSAviaryfeeder120cmunderperchesVSAvairyfeeder37cmunderperches	No	FoodConsuption	Continous	Feeding	Maintenance behaviour	Feasible	ABC	<0.05	Significant	Yes	Unspecified	Unspecified	Unspecified	Unspecified	No
24	A. G.-H. Schnegg, S. G.//Keller, P.//Visser, G. H.//Steiger, A.	2007	Feeding behaviour and daily energy expenditure of domesticated budgerigars (Melopsittacus undulatus): influence of type of housing and vertical position of the feeder	Melopsittacus undulatus	Melopsittacus		53	Adults	Lab	Between subjects	35	B	Housing/Social Enrichment	MaleVsFemale		Demographic	MAleVsFemale	No	DailyEnergyExpenditure	Continous	Metabolic	Physiological parameter	Not Feasible	Not reported	Not Significant	Not Significant	Yes	Unspecified	Unspecified	Unspecified	Unspecified	No
24	A. G.-H. Schnegg, S. G.//Keller, P.//Visser, G. H.//Steiger, A.	2007	Feeding behaviour and daily energy expenditure of domesticated budgerigars (Melopsittacus undulatus): influence of type of housing and vertical position of the feeder	Melopsittacus undulatus	Melopsittacus		54	Adults	Lab	Between subjects	35	B	Housing/Social Enrichment	MaleVsFemale		Demographic	MaleVsFemale	No	MeanWeight	Continous	BodyCondition	Body measurement	Feasible	Not reported	>0.05	Not Significant	Yes	Unspecified	Unspecified	Unspecified	Unspecified	No
24	A. G.-H. Schnegg, S. G.//Keller, P.//Visser, G. H.//Steiger, A.	2007	Feeding behaviour and daily energy expenditure of domesticated budgerigars (Melopsittacus undulatus): influence of type of housing and vertical position of the feeder	Melopsittacus undulatus	Melopsittacus		53	Adults	Lab	Between subjects	35	B	Housing/Social Enrichment	WildtypevsExhibitions		Demographic	WildtypevsExhibitions	No	FatMass	Percentage	Other	Physiological parameter	Not Feasible	Not reported	Not Significant	Not Significant	Yes	Unspecified	Unspecified	Unspecified	Unspecified	No
24	A. G.-H. Schnegg, S. G.//Keller, P.//Visser, G. H.//Steiger, A.	2007	Feeding behaviour and daily energy expenditure of domesticated budgerigars (Melopsittacus undulatus): influence of type of housing and vertical position of the feeder	Melopsittacus undulatus	Melopsittacus		25	Adults	Lab	Between subjects	35	F	Housing/Social Enrichment	FedbyMaleVSUnfedByMale		Social	Yes/No	No	DailyEnergyExpenditure	Continous	Metabolic	Physiological parameter	Not Feasible	Not reported	Not Significant	Not Significant	Yes	Unspecified	Unspecified	Unspecified	Unspecified	No
24	A. G.-H. Schnegg, S. G.//Keller, P.//Visser, G. H.//Steiger, A.	2007	Feeding behaviour and daily energy expenditure of domesticated budgerigars (Melopsittacus undulatus): influence of type of housing and vertical position of the feeder	Melopsittacus undulatus	Melopsittacus		54	Adults	Lab	Between subjects	35	B	Housing/Social Enrichment	LackOfEnrichments		Housing/Social	CagepairedhousedVSAviaryfeeder120cmunderperchesVSAvairyfeeder37cmunderperches	No	Duration of feeding bouts [s]	Continous	Feeding	Maintenance behaviour	Feasible	CAB	<0.01	Significant	Yes	Unspecified	Unspecified	Unspecified	Unspecified	No
24	A. G.-H. Schnegg, S. G.//Keller, P.//Visser, G. H.//Steiger, A.	2007	Feeding behaviour and daily energy expenditure of domesticated budgerigars (Melopsittacus undulatus): influence of type of housing and vertical position of the feeder	Melopsittacus undulatus	Melopsittacus		54	Adults	Lab	Between subjects	35	B	Housing/Social Enrichment	LackOfEnrichments		Housing/Social	CagepairedhousedVSAviaryfeeder120cmunderperchesVSAvairyfeeder37cmunderperches	No	Feeding frequency [occurrences/h]	Count	Feeding	Maintenance behaviour	Feasible	BAC	<0.0001	Significant	Yes	Unspecified	Unspecified	Unspecified	Unspecified	No
24	A. G.-H. Schnegg, S. G.//Keller, P.//Visser, G. H.//Steiger, A.	2007	Feeding behaviour and daily energy expenditure of domesticated budgerigars (Melopsittacus undulatus): influence of type of housing and vertical position of the feeder	Melopsittacus undulatus	Melopsittacus		54	Adults	Lab	Between subjects	35	B	Housing/Social Enrichment	LackOfEnrichments		Housing/Social	CagepairedhousedVSAviaryfeeder120cmunderperchesVSAvairyfeeder37cmunderperches	No	Time spent feeding per day	Percentage	Feeding	Maintenance behaviour	Feasible	BAC	<0.0001	Significant	Yes	Unspecified	Unspecified	Unspecified	Unspecified	No
24	A. G.-H. Schnegg, S. G.//Keller, P.//Visser, G. H.//Steiger, A.	2007	Feeding behaviour and daily energy expenditure of domesticated budgerigars (Melopsittacus undulatus): influence of type of housing and vertical position of the feeder	Melopsittacus undulatus	Melopsittacus		54	Adults	Lab	Between subjects	35	B	Housing/Social Enrichment	LackOfEnrichments		Housing/Social	CagepairedhousedVSAviaryfeeder120cmunderperchesVSAvairyfeeder37cmunderperches	No	Flight activity [frequency/15 min live observation]	Count	Flying	Locomotor behaviour	Feasible	ACB	<0.01	Significant	Yes	Unspecified	Unspecified	Unspecified	Unspecified	No
24	A. G.-H. Schnegg, S. G.//Keller, P.//Visser, G. H.//Steiger, A.	2007	Feeding behaviour and daily energy expenditure of domesticated budgerigars (Melopsittacus undulatus): influence of type of housing and vertical position of the feeder	Melopsittacus undulatus	Melopsittacus		54	Adults	Lab	Between subjects	35	B	Housing/Social Enrichment	MaleVsFemale		Demographic	MaleVsFemale	No	Flight activity [frequency/15 min live observation]	Count	Flying	Locomotor behaviour	Feasible	Higher	<0.001	Significant	Yes	Unspecified	Unspecified	Unspecified	Unspecified	No
24	A. G.-H. Schnegg, S. G.//Keller, P.//Visser, G. H.//Steiger, A.	2007	Feeding behaviour and daily energy expenditure of domesticated budgerigars (Melopsittacus undulatus): influence of type of housing and vertical position of the feeder	Melopsittacus undulatus	Melopsittacus		54	Adults	Lab	Between subjects	35	B	Housing/Social Enrichment	MaleVsFemale		Demographic	MaleVsFemale	No	Time spent feeding per day	Percentage	Feeding	Maintenance behaviour	Feasible	Higher	<0.0001	Significant	Yes	Unspecified	Unspecified	Unspecified	Unspecified	No
24	A. G.-H. Schnegg, S. G.//Keller, P.//Visser, G. H.//Steiger, A.	2007	Feeding behaviour and daily energy expenditure of domesticated budgerigars (Melopsittacus undulatus): influence of type of housing and vertical position of the feeder	Melopsittacus undulatus	Melopsittacus		54	Adults	Lab	Between subjects	35	B	Housing/Social Enrichment	MaleVsFemale		Demographic	MaleVsFemale	No	Visithefooddish	Count	Feeding	Maintenance behaviour	Feasible	Higher	<0.0001	Significant	Yes	Unspecified	Unspecified	Unspecified	Unspecified	No
25	R. A. M. Fox, J. R.	2007	Novelty and individual differences influence neophobia in orange-winged Amazon parrots (Amazona amazonica)	Amazona amazonica	Amazona		34	Juveniles	Lab	Between subjects	7	U	Physical+Foraging	PR average latency<750s (difference in latency beween HN and LN)		Enrichment	correlation	Yes	Latency to feed in presence of Novel Object	Continous	Reaction to novel object	Explorative and Foraging behaviour	Feasible	Negative Correlation	0.01	Significant	Unspecified	Yes	Not Possible	Unspecified	Unspecified	No
25	R. A. M. Fox, J. R.	2007	Novelty and individual differences influence neophobia in orange-winged Amazon parrots (Amazona amazonica)	Amazona amazonica	Amazona		34	Juveniles	Lab	Between subjects	7	U	Physical+Foraging	PR average latency>750s (difference in latency beween HN and LN)		Enrichment	correlation	Yes	Latency to feed in presence of Novel Object	Continous	Reaction to novel object	Explorative and Foraging behaviour	Feasible	Positive Correlation	0.004	Significant	Unspecified	Yes	Not Possible	Unspecified	Unspecified	No
25	R. A. M. Fox, J. R.	2007	Novelty and individual differences influence neophobia in orange-winged Amazon parrots (Amazona amazonica)	Amazona amazonica	Amazona		34	Juveniles	Lab	Between subjects	7	U	Physical+Foraging	RearingMethod/LackOfEnrichment		HAI/Housing	HandRearedXHighNoveltyEnrichment	No	Latency to feed in presence of Novel Object	Continous	Reaction to novel object	Explorative and Foraging behaviour	Feasible	Lower	0.017	Significant	Unspecified	Yes	Not Possible	Unspecified	Unspecified	No
25	R. A. M. Fox, J. R.	2007	Novelty and individual differences influence neophobia in orange-winged Amazon parrots (Amazona amazonica)	Amazona amazonica	Amazona		34	Juveniles	Lab	Between subjects	7	U	Physical+Foraging	RearingMethod/LackOfEnrichment		HAI/Housing	HandRearedXObject	No	Latency to feed in presence of Novel Object	Continous	Reaction to novel object	Explorative and Foraging behaviour	Feasible	Not reported	0.0008	Significant	Unspecified	Yes	Not Possible	Unspecified	Unspecified	No
25	R. A. M. Fox, J. R.	2007	Novelty and individual differences influence neophobia in orange-winged Amazon parrots (Amazona amazonica)	Amazona amazonica	Amazona		34	Juveniles	Lab	Between subjects	7	U	Physical+Foraging	RearingMethod		HAI	HandRearVSParentReared	No	Latency to feed in presence of Novel Object	Continous	Reaction to novel object	Explorative and Foraging behaviour	Feasible	Lower	0.077	Not Significant	Unspecified	Yes	Not Possible	Unspecified	Unspecified	No
25	R. A. M. Fox, J. R.	2007	Novelty and individual differences influence neophobia in orange-winged Amazon parrots (Amazona amazonica)	Amazona amazonica	Amazona		34	Juveniles	Lab	Between subjects	7	U	Physical+Foraging	LackOfEnrichments		Enrichment	HighNoveltyEnrichmentVSLowNveltyEnrichment	No	Latency to feed in presence of Novel Object	Continous	Reaction to novel object	Explorative and Foraging behaviour	Feasible	Lower	0.017	Significant	Unspecified	Yes	Not Possible	Unspecified	Unspecified	No
25	R. A. M. Fox, J. R.	2007	Novelty and individual differences influence neophobia in orange-winged Amazon parrots (Amazona amazonica)	Amazona amazonica	Amazona		34	Juveniles	Lab	Between subjects	7	U	Physical+Foraging	Novel object used (17 types)		Enrichment	Novel object used (17 types)	No	Latency to feed in presence of Novel Object	Continous	Reaction to novel object	Explorative and Foraging behaviour	Feasible	Not reported	<0.0001	Significant	Unspecified	Yes	Not Possible	Unspecified	Unspecified	No
27	J. T. H. Lumeij, C. J.	2008	Foraging 'enrichment' as treatment for pterotillomania	Psittacus erithacus	Psittacus		9	Unspecified	Shelter	Within subjects	30	U	RemovingForagingEnrichment	LackOfEnrichments		Enrichment	EnrichedvsBaseline	No	Feather Score	Score	Indirect Measure of Feather Damaging Behaviours	Body measurement	Feasible	Lower	0.23	Not Significant	Not Possible	Yes	Yes	Unspecified	Unspecified	No
27	J. T. H. Lumeij, C. J.	2008	Foraging 'enrichment' as treatment for pterotillomania	Psittacus erithacus	Psittacus		9	Unspecified	Shelter	Within subjects	30	U	RemovingForagingEnrichment	LackOfEnrichments		Enrichment	EnrichedvsBaseline	No	Foraging	Continous	Foraging	Explorative and Foraging behaviour	Feasible	Lower	0.0225	Significant	Not Possible	Yes	Not Possible	Unspecified	Unspecified	No
27	J. T. H. Lumeij, C. J.	2008	Foraging 'enrichment' as treatment for pterotillomania	Psittacus erithacus	Psittacus		9	Unspecified	Shelter	Within subjects	30	U	ForagingEnrichment	LackOfEnrichments		Enrichment	EnrichedvsBaseline	No	Foraging	Continous	Foraging	Explorative and Foraging behaviour	Feasible	Higher	0.012	Significant	Not Possible	Yes	Not Possible	Unspecified	Unspecified	No
27	J. T. H. Lumeij, C. J.	2008	Foraging 'enrichment' as treatment for pterotillomania	Psittacus erithacus	Psittacus		9	Unspecified	Shelter	Within subjects	30	U	ForagingEnrichment	LackOfEnrichments		Enrichment	EnrichedvsBaseline	No	Feather Score	Score	Indirect Measure of Feather Damaging Behaviours	Body measurement	Feasible	Higher	0.024	Significant	Not Possible	Yes	Yes	Unspecified	Unspecified	No
27	J. T. H. Lumeij, C. J.	2008	Foraging 'enrichment' as treatment for pterotillomania	Psittacus erithacus	Psittacus		9	Unspecified	Shelter	Within subjects	30	U	ForagingEnrichment	LackOfEnrichments		Enrichment	EnrichedvsBaseline	No	Feather Score	Score	Indirect Measure of Feather Damaging Behaviours	Body measurement	Feasible	Higher	0.0004	Significant	Not Possible	Yes	Yes	Unspecified	Unspecified	No
27	J. T. H. Lumeij, C. J.	2008	Foraging 'enrichment' as treatment for pterotillomania	Psittacus erithacus	Psittacus		18	Unspecified	Shelter	Within subjects	30	U	ForagingEnrichment	LackOfEnrichments		Enrichment	EnrichedvsBaseline	No	FeatherImprovement	Binomial	Indirect Measure of Feather Damaging Behaviours	Body measurement	Feasible	Higher	0.0004	Significant	Not Possible	Yes	Yes	Unspecified	Unspecified	No
28	L. C. Kim, J. P. Garner and J. R. Millam	2009	Preferences of Orange-winged Amazon parrots (Amazona amazonica) for cage enrichment devices	Amazona amazonica	Amazona		10	Adults	Lab	Between subjects	2	B	PreferenceTest	LackOfPreference		Enrichment	BigWoodenBlockVSMediumWoodenBlock	No	ObjectChoice	Count	Preference	Explorative and Foraging behaviour	Feasible	Higher	0.061	Not Significant	Not Possible	Yes	Not Possible	Not Possible	Not Possible	No
28	L. C. Kim, J. P. Garner and J. R. Millam	2009	Preferences of Orange-winged Amazon parrots (Amazona amazonica) for cage enrichment devices	Amazona amazonica	Amazona		10	Adults	Lab	Between subjects	2	B	PreferenceTest	LackOfPreference		Enrichment	BigWoodenBlockVSSmallWoodenBlock	No	ObjectChoice	Count	Preference	Explorative and Foraging behaviour	Feasible	Higher	0.001	Significant	Not Possible	Yes	Not Possible	Not Possible	Not Possible	No
28	L. C. Kim, J. P. Garner and J. R. Millam	2009	Preferences of Orange-winged Amazon parrots (Amazona amazonica) for cage enrichment devices	Amazona amazonica	Amazona		10	Adults	Lab	Between subjects	2	B	PreferenceTest	LackOfPreference		Enrichment	MediumWoodenBlockVSSmallWoodenBlock	No	ObjectChoice	Count	Preference	Explorative and Foraging behaviour	Feasible	Higher	0.069	Not Significant	Not Possible	Yes	Not Possible	Not Possible	Not Possible	No
28	L. C. Kim, J. P. Garner and J. R. Millam	2009	Preferences of Orange-winged Amazon parrots (Amazona amazonica) for cage enrichment devices	Amazona amazonica	Amazona		9	Adults	Lab	Between subjects	Unspecified	B	PreferenceTest	LackOfPreference		Enrichment	NaturalRawHidevsAllcolorsRwHide	No	ObjectChoice	Count	Preference	Explorative and Foraging behaviour	Feasible	Higher	0.6417	Not Significant	Not Possible	Yes	Not Possible	Not Possible	Not Possible	No
28	L. C. Kim, J. P. Garner and J. R. Millam	2009	Preferences of Orange-winged Amazon parrots (Amazona amazonica) for cage enrichment devices	Amazona amazonica	Amazona		9	Adults	Lab	Between subjects	28	B	PreferenceTest	LackOfPreference		Enrichment	OrangeBlockVsGreen/BlueBlok	No	ObjectChoice	Count	Preference	Explorative and Foraging behaviour	Feasible	Higher	<0.05	Significant	Not Possible	Yes	Not Possible	Not Possible	Not Possible	No
28	L. C. Kim, J. P. Garner and J. R. Millam	2009	Preferences of Orange-winged Amazon parrots (Amazona amazonica) for cage enrichment devices	Amazona amazonica	Amazona		9	Adults	Lab	Between subjects	2	B	PreferenceTest	LackOfPreference		Enrichment	SoftWoodenBlockVSHardWoodenBlock	No	ObjectChoice	Count	Preference	Explorative and Foraging behaviour	Feasible	Higher	<0.0002	Significant	Not Possible	Yes	Not Possible	Not Possible	Not Possible	No
28	L. C. Kim, J. P. Garner and J. R. Millam	2009	Preferences of Orange-winged Amazon parrots (Amazona amazonica) for cage enrichment devices	Amazona amazonica	Amazona		8	Adults	Lab	Between subjects	2	B	PreferenceTest	LackOfPreference		Enrichment	TastyWoodenBlockVSNoTastyBlock	No	ObjectChoice	Count	Preference	Explorative and Foraging behaviour	Feasible	Lower	0.6021	Not Significant	Not Possible	Yes	Not Possible	Not Possible	Not Possible	No
28	L. C. Kim, J. P. Garner and J. R. Millam	2009	Preferences of Orange-winged Amazon parrots (Amazona amazonica) for cage enrichment devices	Amazona amazonica	Amazona		9	Adults	Lab	Within subjects	Unspecified	B	PreferenceTest	LackOfPreference		Enrichment	WoodenBlocksVSRawHide	No	ObjectChoice	Count	Preference	Explorative and Foraging behaviour	Feasible	Higher	<0.01	Significant	Not Possible	Yes	Not Possible	Not Possible	Not Possible	No
28	L. C. Kim, J. P. Garner and J. R. Millam	2009	Preferences of Orange-winged Amazon parrots (Amazona amazonica) for cage enrichment devices	Amazona amazonica	Amazona		9	Adults	Lab	Between subjects	2	B	PreferenceTest	LackOfPreference		Enrichment	Yellow/BlueSoftVSYellow/BlueHArd	No	ObjectChoice	Count	Preference	Explorative and Foraging behaviour	Feasible	Higher	0.935	Not Significant	Not Possible	Yes	Not Possible	Not Possible	Not Possible	No
28	L. C. Kim, J. P. Garner and J. R. Millam	2009	Preferences of Orange-winged Amazon parrots (Amazona amazonica) for cage enrichment devices	Amazona amazonica	Amazona		9	Adults	Lab	Between subjects	28	B	PreferenceTest	LackOfPreference		Enrichment	YellowBlockVSBrownBlock	No	ObjectChoice	Count	Preference	Explorative and Foraging behaviour	Feasible	Higher	0.0875	Not Significant	Not Possible	Yes	Not Possible	Not Possible	Not Possible	No
28	L. C. Kim, J. P. Garner and J. R. Millam	2009	Preferences of Orange-winged Amazon parrots (Amazona amazonica) for cage enrichment devices	Amazona amazonica	Amazona		9	Adults	Lab	Between subjects	28	B	PreferenceTest	LackOfPreference		Enrichment	YellowBlockVSGreen/Blue/Violet/Red/NaturalBlocks	No	ObjectChoice	Count	Preference	Explorative and Foraging behaviour	Feasible	Higher	<0.05	Significant	Not Possible	Yes	Not Possible	Not Possible	Not Possible	No
28	L. C. Kim, J. P. Garner and J. R. Millam	2009	Preferences of Orange-winged Amazon parrots (Amazona amazonica) for cage enrichment devices	Amazona amazonica	Amazona		9	Adults	Lab	Between subjects	28	B	PreferenceTest	LackOfPreference		Enrichment	YellowBlockVSOrangeBlock	No	ObjectChoice	Count	Preference	Explorative and Foraging behaviour	Feasible	Higher	0.0501	Not Significant	Not Possible	Yes	Not Possible	Not Possible	Not Possible	No
30	I. D. V. Kalmar, A. C.//Geeroms, B.//Reinschmidt, M.//Waugh, D.//Werquin, G.//Janssens, G. P.	2010	Effects of segregation and impact of specific feeding behaviour and additional fruit on voluntary nutrient and energy intake in yellow-shouldered amazons (Amazona barbadensis) when fed a multi-component seed diet ad libitum	Amazona barbadensis	Amazona		6	Juveniles	Zoo	Within subjects	8	B	Diet Manipulation	UnbalancedDiet		Nutrition	SeedDietVsSeed+AppleDiet	No	MeanWeight	Continous	BodyCondition	Body measurement	Feasible	Higher	0.825	Not Significant	Not Possible	Yes	Not Possible	Unspecified	Unspecified	No
30	I. D. V. Kalmar, A. C.//Geeroms, B.//Reinschmidt, M.//Waugh, D.//Werquin, G.//Janssens, G. P.	2010	Effects of segregation and impact of specific feeding behaviour and additional fruit on voluntary nutrient and energy intake in yellow-shouldered amazons (Amazona barbadensis) when fed a multi-component seed diet ad libitum	Amazona barbadensis	Amazona		6	Juveniles	Zoo	Within subjects	8	B	Diet Manipulation	UnbalancedDiet		Nutrition	SeedDietVsSeed+AppleDiet	No	WaterIntake	Continous	Drinking	Maintenance behaviour	Feasible	Higher	0.161	Not Significant	Not Possible	Yes	Unspecified	Unspecified	Unspecified	No
30	I. D. V. Kalmar, A. C.//Geeroms, B.//Reinschmidt, M.//Waugh, D.//Werquin, G.//Janssens, G. P.	2010	Effects of segregation and impact of specific feeding behaviour and additional fruit on voluntary nutrient and energy intake in yellow-shouldered amazons (Amazona barbadensis) when fed a multi-component seed diet ad libitum	Amazona barbadensis	Amazona		6	Juveniles	Zoo	Within subjects	8	B	Diet Manipulation	UnbalancedDiet		Nutrition	SeedDietVsSeed+AppleDiet	No	WaterIntake(water+fruitmoisture)	Continous	Drinking	Maintenance behaviour	Feasible	Lower	0.002	Significant	Not Possible	Yes	Not Possible	Unspecified	Unspecified	No
30	I. D. V. Kalmar, A. C.//Geeroms, B.//Reinschmidt, M.//Waugh, D.//Werquin, G.//Janssens, G. P.	2010	Effects of segregation and impact of specific feeding behaviour and additional fruit on voluntary nutrient and energy intake in yellow-shouldered amazons (Amazona barbadensis) when fed a multi-component seed diet ad libitum	Amazona barbadensis	Amazona		6	Juveniles	Zoo	Within subjects	8	B	Diet Manipulation	UnbalancedDiet		Nutrition	SeedDietVsSeed+AppleDiet	No	EnergyIntake	Continous	Feeding	Maintenance behaviour	Not Feasible	Higher	<0.05	Significant	Not Possible	Yes	Unspecified	Unspecified	Unspecified	No
30	I. D. V. Kalmar, A. C.//Geeroms, B.//Reinschmidt, M.//Waugh, D.//Werquin, G.//Janssens, G. P.	2010	Effects of segregation and impact of specific feeding behaviour and additional fruit on voluntary nutrient and energy intake in yellow-shouldered amazons (Amazona barbadensis) when fed a multi-component seed diet ad libitum	Amazona barbadensis	Amazona		6	Juveniles	Zoo	Within subjects	8	B	Diet Manipulation	UnbalancedDiet		Nutrition	SeedDietVsSeed+AppleDiet	No	Ca:PRatio	Continous	Other	Physiological parameter	Not Feasible	Lower	>0.05	Not Significant	Not Possible	Yes	Unspecified	Unspecified	Unspecified	No
30	I. D. V. Kalmar, A. C.//Geeroms, B.//Reinschmidt, M.//Waugh, D.//Werquin, G.//Janssens, G. P.	2010	Effects of segregation and impact of specific feeding behaviour and additional fruit on voluntary nutrient and energy intake in yellow-shouldered amazons (Amazona barbadensis) when fed a multi-component seed diet ad libitum	Amazona barbadensis	Amazona		6	Juveniles	Zoo	Within subjects	8	B	Diet Manipulation	UnbalancedDiet		Nutrition	SeedDietVsSeed+AppleDiet	No	SeedIntake	Continous	Feeding	Maintenance behaviour	Feasible		>0.180	Not Significant	Not Possible	Yes	Unspecified	Unspecified	Unspecified	No
30	I. D. V. Kalmar, A. C.//Geeroms, B.//Reinschmidt, M.//Waugh, D.//Werquin, G.//Janssens, G. P.	2010	Effects of segregation and impact of specific feeding behaviour and additional fruit on voluntary nutrient and energy intake in yellow-shouldered amazons (Amazona barbadensis) when fed a multi-component seed diet ad libitum	Amazona barbadensis	Amazona		6	Juveniles	Zoo	Within subjects	8	B	Diet Manipulation	UnbalancedDiet		Nutrition	SeedDietVsSeed+AppleDiet	No	PeeledPeanutIntake	Continous	Feeding	Maintenance behaviour	Feasible	Higher	<0.05	Significant	Not Possible	Yes	Unspecified	Unspecified	Unspecified	No
31	J. C. D. Rozek, L. M.//Stucky, P. A.//Millam, J. R.	2010	Over-sized pellets naturalize foraging time of captive Orange-winged Amazon parrots (Amazona amazonica)	Amazona amazonica	Amazona		12	Adults	Lab	Between subjects	3	B	ForagingEnrichment	LackOfEnrichments		Enrichment	OverSizedpelletPresentvsOverSizedpelletAbsent	No	RegularPelletRemoval	Continous	Preference	Explorative and Foraging behaviour	Feasible	Lower	<0.0001	Significant	Not Possible	Unspecified	Unspecified	Unspecified	Unspecified	No
31	J. C. D. Rozek, L. M.//Stucky, P. A.//Millam, J. R.	2010	Over-sized pellets naturalize foraging time of captive Orange-winged Amazon parrots (Amazona amazonica)	Amazona amazonica	Amazona		12	Adults	Lab	Within subjects	3	B	ForagingEnrichment	MalevsFemale		Demographic	OverSizedpelletvsRegularsizePellet	No	OversizePelletchoice	Count	Preference	Explorative and Foraging behaviour	Feasible	Not reported	0.6991	Not Significant	Not Possible	Yes	Unspecified	Unspecified	Unspecified	No
31	J. C. D. Rozek, L. M.//Stucky, P. A.//Millam, J. R.	2010	Over-sized pellets naturalize foraging time of captive Orange-winged Amazon parrots (Amazona amazonica)	Amazona amazonica	Amazona		6	Adults	Lab	Within subjects	2	B	ForagingEnrichment	LackOfPreference		Nutrition	OverSizedpelletvsRegularsizePellet	No	Podo-mandibulation	Continous	Preference	Explorative and Foraging behaviour	Feasible	Higher	0.003	Significant	Not Possible	Unspecified	Unspecified	Unspecified	Unspecified	No
31	J. C. D. Rozek, L. M.//Stucky, P. A.//Millam, J. R.	2010	Over-sized pellets naturalize foraging time of captive Orange-winged Amazon parrots (Amazona amazonica)	Amazona amazonica	Amazona		12	Adults	Lab	Between subjects	3	B	ForagingEnrichment	LackOfEnrichments		Enrichment	OverSizedpelletvsRegularsizePellet	No	WoodenCubeDestruction	Percentage	Preference	Explorative and Foraging behaviour	Feasible	Lower	0.0018	Significant	Not Possible	Unspecified	Unspecified	Unspecified	Unspecified	No
31	J. C. D. Rozek, L. M.//Stucky, P. A.//Millam, J. R.	2010	Over-sized pellets naturalize foraging time of captive Orange-winged Amazon parrots (Amazona amazonica)	Amazona amazonica	Amazona		12	Adults	Lab	Within subjects	3	B	ForagingEnrichment	LackOfPreference		Nutrition	OverSizedpelletvsRegularsizePellet	No	OversizePelletchoice	Count	Preference	Explorative and Foraging behaviour	Feasible	Higher	0.0006	Significant	Not Possible	Yes	Unspecified	Unspecified	Unspecified	No
32	L. Q. S. R. Pereira, F.//CatÃ£o-Dias, J. L.//Trindade, M. M.//Fighera, R. A.//Kommers, G. D.//Lovato, M.	2010	Hepatic hemosiderosis in red-spectacled Amazons (Amazona pretrei) and correlation with nutritional aspects	Amazona pretei	Amazona		20	All	Breeder	Between subjects	Not Possible	B	Necropsy	Age		Demographic	OldVSYoung	Yes	LiverHepaticHemosiderosis	Continous	Health	Diseases and Pathologies	Not Feasible	Positive Correlation	0.0029	Significant	Not Possible	Not Possible	Unspecified	Unspecified	Unspecified	No
32	L. Q. S. R. Pereira, F.//CatÃ£o-Dias, J. L.//Trindade, M. M.//Fighera, R. A.//Kommers, G. D.//Lovato, M.	2010	Hepatic hemosiderosis in red-spectacled Amazons (Amazona pretrei) and correlation with nutritional aspects	Amazona pretei	Amazona		20	All	Breeder	Between subjects	Not Possible	B	Necropsy	MaleVsFemale		Demographic	MaleVsFemale	No	LiverHepaticHemosiderosis	Continous	Health	Diseases and Pathologies	Not Feasible	Not reported	0.3618	Not Significant	Not Possible	Not Possible	Unspecified	Unspecified	Unspecified	No
32	L. Q. S. R. Pereira, F.//CatÃ£o-Dias, J. L.//Trindade, M. M.//Fighera, R. A.//Kommers, G. D.//Lovato, M.	2010	Hepatic hemosiderosis in red-spectacled Amazons (Amazona pretrei) and correlation with nutritional aspects	Amazona pretei	Amazona		20	All	Breeder	Between subjects	Not Possible	B	Necropsy	ParasiticInfestation		Health	Yes/No	No	LiverHepaticHemosiderosis	Continous	Health	Diseases and Pathologies	Not Feasible	Not reported	0.0908	Not Significant	Not Possible	Not Possible	Unspecified	Unspecified	Unspecified	No
33	M. L. G. Miller, A. C.//Vogel, A. R.//Clark, A. B.	2010	Handling stress initially inhibits, but then potentiates yawning in budgerigars (Melopsittacus undulatus)	Melopsittacus undulatus	Melopsittacus		10	Unspecified	Lab	Within subjects	60min	B	Handling	Inappropriate Handling		HAI	HandledVsNotHandled	No	latency to Yawn	Continous	Human-Animal interaction	Social behaviour	Feasible	Higher	0.04	Significant	Not Possible	Yes	Yes	Unspecified	Unspecified	No
33	M. L. G. Miller, A. C.//Vogel, A. R.//Clark, A. B.	2010	Handling stress initially inhibits, but then potentiates yawning in budgerigars (Melopsittacus undulatus)	Melopsittacus undulatus	Melopsittacus		10	Unspecified	Lab	Within subjects	60min	B	Handling	Inappropriate Handling		HAI	inthesecond20min	No	Yawning	Count	Human-Animal interaction	Social behaviour	Feasible	Higher	0.04	Significant	Not Possible	Yes	Yes	Unspecified	Unspecified	No
33	M. L. G. Miller, A. C.//Vogel, A. R.//Clark, A. B.	2010	Handling stress initially inhibits, but then potentiates yawning in budgerigars (Melopsittacus undulatus)	Melopsittacus undulatus	Melopsittacus		10	Unspecified	Lab	Within subjects	60min	B	Handling	UnderWingTemperatureafterHandling		HAI	Correlation	Yes	Yawning	Count	Human-Animal interaction	Social behaviour	Feasible	Not reported	0.61	Not Significant	Not Possible	Yes	Yes	Unspecified	Unspecified	No
33	M. L. G. Miller, A. C.//Vogel, A. R.//Clark, A. B.	2010	Handling stress initially inhibits, but then potentiates yawning in budgerigars (Melopsittacus undulatus)	Melopsittacus undulatus	Melopsittacus		10	Unspecified	Lab	Within subjects	60min	B	Handling	UnderWingTemperatureafterHandling		HAI	Correlation	Yes	Stretching	Count	Human-Animal interaction	Social behaviour	Feasible	Not reported	>0.05	Not Significant	Not Possible	Yes	Yes	Unspecified	Unspecified	No
33	M. L. G. Miller, A. C.//Vogel, A. R.//Clark, A. B.	2010	Handling stress initially inhibits, but then potentiates yawning in budgerigars (Melopsittacus undulatus)	Melopsittacus undulatus	Melopsittacus		10	Unspecified	Lab	Within subjects	60min	B	Handling	Inappropriate Handling		HAI	HandledVsNotHandled	No	StretchingLatency	Continous	Human-Animal interaction	Social behaviour	Feasible	Not reported	0.97	Not Significant	Not Possible	Yes	Yes	Unspecified	Unspecified	No
33	M. L. G. Miller, A. C.//Vogel, A. R.//Clark, A. B.	2010	Handling stress initially inhibits, but then potentiates yawning in budgerigars (Melopsittacus undulatus)	Melopsittacus undulatus	Melopsittacus		10	Unspecified	Lab	Within subjects	60min	B	Handling	Inappropriate Handling		HAI	inthefirst20min	No	Yawning	Count	Human-Animal interaction	Social behaviour	Feasible	Lower	0.05	Not Significant	Not Possible	Yes	Yes	Unspecified	Unspecified	No
33	M. L. G. Miller, A. C.//Vogel, A. R.//Clark, A. B.	2010	Handling stress initially inhibits, but then potentiates yawning in budgerigars (Melopsittacus undulatus)	Melopsittacus undulatus	Melopsittacus		10	Unspecified	Lab	Within subjects	60min	B	Handling	Inappropriate Handling		HAI	inthefthird20min	No	Yawning	Count	Human-Animal interaction	Social behaviour	Feasible	Higher	0.32	Not Significant	Not Possible	Yes	Yes	Unspecified	Unspecified	No
33	M. L. G. Miller, A. C.//Vogel, A. R.//Clark, A. B.	2010	Handling stress initially inhibits, but then potentiates yawning in budgerigars (Melopsittacus undulatus)	Melopsittacus undulatus	Melopsittacus		10	Unspecified	Lab	Within subjects	60min	B	Handling	UnderWingTemperatureafterHandling		HAI	Correlation	Yes	latency to Yawn	Continous	Human-Animal interaction	Social behaviour	Feasible	Negative Correlation	0.03	Significant	Not Possible	Yes	Yes	Unspecified	Unspecified	No
34	M. Z. Griggio, V.//Hoi, H.	2010	UV plumage color is an honest signal of quality in male budgerigars	Melopsittacus undulatus	Melopsittacus		40	Adults	Lab	Between subjects	1	M	PHA Injection	BloodCellSedimentation		Physiological	Correlation	Yes	BodyWeight	Continous	BodyCondition	Body measurement	Feasible	Negative Correlation	>0.02	Not Significant	Not Possible	Not Possible	Unspecified	Unspecified	Unspecified	No
34	M. Z. Griggio, V.//Hoi, H.	2010	UV plumage color is an honest signal of quality in male budgerigars	Melopsittacus undulatus	Melopsittacus		40	Adults	Lab	Between subjects	1	M	PHA Injection	BloodCellSedimentation		Physiological	Correlation	Yes	UltraViolet-Chroma	Continous	FeathersColor	Body measurement	Not Feasible	Negative Correlation	>0.02	Not Significant	Not Possible	Not Possible	Unspecified	Unspecified	Unspecified	No
34	M. Z. Griggio, V.//Hoi, H.	2010	UV plumage color is an honest signal of quality in male budgerigars	Melopsittacus undulatus	Melopsittacus		40	Adults	Lab	Between subjects	1	M	PHA Injection	BloodCellSedimentation		Physiological	Correlation	Yes	BodyCondition	Continous	FeathersColor	Body measurement	Not Feasible	Negative Correlation	>0.02	Not Significant	Not Possible	Not Possible	Unspecified	Unspecified	Unspecified	No
34	M. Z. Griggio, V.//Hoi, H.	2010	UV plumage color is an honest signal of quality in male budgerigars	Melopsittacus undulatus	Melopsittacus		40	Adults	Lab	Between subjects	1	M	PHA Injection	BloodCellSedimentation		Physiological	Correlation	Yes	Brightness	Continous	FeathersColor	Body measurement	Not Feasible	Negative Correlation	>0.02	Not Significant	Not Possible	Not Possible	Unspecified	Unspecified	Unspecified	No
34	M. Z. Griggio, V.//Hoi, H.	2010	UV plumage color is an honest signal of quality in male budgerigars	Melopsittacus undulatus	Melopsittacus		40	Adults	Lab	Between subjects	1	M	PHA Injection	BloodCellSedimentation		Physiological	Correlation	Yes	Chroma	Continous	FeathersColor	Body measurement	Not Feasible	Negative Correlation	>0.02	Not Significant	Not Possible	Not Possible	Unspecified	Unspecified	Unspecified	No
34	M. Z. Griggio, V.//Hoi, H.	2010	UV plumage color is an honest signal of quality in male budgerigars	Melopsittacus undulatus	Melopsittacus		40	Adults	Lab	Between subjects	1	M	PHA Injection	BloodCellSedimentation		Physiological	Correlation	Yes	Green-YellowChroma	Continous	FeathersColor	Body measurement	Not Feasible	Negative Correlation	>0.02	Not Significant	Not Possible	Not Possible	Unspecified	Unspecified	Unspecified	No
34	M. Z. Griggio, V.//Hoi, H.	2010	UV plumage color is an honest signal of quality in male budgerigars	Melopsittacus undulatus	Melopsittacus		40	Adults	Lab	Between subjects	1	M	PHA Injection	BloodCellSedimentation		Physiological	Correlation	Yes	Hue	Continous	FeathersColor	Body measurement	Not Feasible	Negative Correlation	>0.02	Not Significant	Not Possible	Not Possible	Unspecified	Unspecified	Unspecified	No
34	M. Z. Griggio, V.//Hoi, H.	2010	UV plumage color is an honest signal of quality in male budgerigars	Melopsittacus undulatus	Melopsittacus		40	Adults	Lab	Between subjects	1	M	PHA Injection	ImmuneResponse		Physiological	Correlation	Yes	Hue	Continous	FeathersColor	Body measurement	Not Feasible	Negative Correlation	>0.02	Not Significant	Not Possible	Not Possible	Unspecified	Unspecified	Unspecified	No
34	M. Z. Griggio, V.//Hoi, H.	2010	UV plumage color is an honest signal of quality in male budgerigars	Melopsittacus undulatus	Melopsittacus		40	Adults	Lab	Between subjects	1	M	PHA Injection	ImmuneResponse		Physiological	Correlation	Yes	Green-YellowChroma	Continous	FeathersColor	Body measurement	Not Feasible	Positive Correlation	0.87	Not Significant	Not Possible	Not Possible	Unspecified	Unspecified	Unspecified	No
34	M. Z. Griggio, V.//Hoi, H.	2010	UV plumage color is an honest signal of quality in male budgerigars	Melopsittacus undulatus	Melopsittacus		40	Adults	Lab	Between subjects	1	M	PHA Injection	ImmuneResponse		Physiological	Correlation	Yes	BodyWeight	Continous	BodyCondition	Body measurement	Feasible	Positive Correlation	0.78	Not Significant	Not Possible	Not Possible	Unspecified	Unspecified	Unspecified	No
34	M. Z. Griggio, V.//Hoi, H.	2010	UV plumage color is an honest signal of quality in male budgerigars	Melopsittacus undulatus	Melopsittacus		40	Adults	Lab	Between subjects	1	M	PHA Injection	ImmuneResponse		Physiological	Correlation	Yes	Brightness	Continous	FeathersColor	Body measurement	Not Feasible	Positive Correlation	0.65	Not Significant	Not Possible	Not Possible	Unspecified	Unspecified	Unspecified	No
34	M. Z. Griggio, V.//Hoi, H.	2010	UV plumage color is an honest signal of quality in male budgerigars	Melopsittacus undulatus	Melopsittacus		40	Adults	Lab	Between subjects	1	M	PHA Injection	ImmuneResponse		Physiological	Correlation	Yes	Chroma	Continous	FeathersColor	Body measurement	Not Feasible	Positive Correlation	0.59	Not Significant	Not Possible	Not Possible	Unspecified	Unspecified	Unspecified	No
34	M. Z. Griggio, V.//Hoi, H.	2010	UV plumage color is an honest signal of quality in male budgerigars	Melopsittacus undulatus	Melopsittacus		40	Adults	Lab	Between subjects	1	M	PHA Injection	ImmuneResponse		Physiological	Correlation	Yes	BodyCondition	Continous	BodyCondition	Body measurement	Not Feasible	Positive Correlation	0.41	Not Significant	Not Possible	Not Possible	Unspecified	Unspecified	Unspecified	No
34	M. Z. Griggio, V.//Hoi, H.	2010	UV plumage color is an honest signal of quality in male budgerigars	Melopsittacus undulatus	Melopsittacus		40	Adults	Lab	Between subjects	1	M	PHA Injection	ImmuneResponse		Physiological	Correlation	Yes	Ultra Violet-Chroma	Continous	FeathersColor	Body measurement	Not Feasible	Positive Correlation	0.003	Significant	Not Possible	Not Possible	Unspecified	Unspecified	Unspecified	No
35	N. V. F. Webb, T. R.//Millam, J. R.	2010	The effect of rope color, size and fray on environmental enrichment device interaction in male and female Orange-winged Amazon parrots (Amazona amazonica)	Amazona amazonica	Amazona		6	Adults	Lab	Between subjects	6	M	PreferenceTest	LackOfPreference		Enrichment	26/16/36VS6cmlongrope	No	PreferenceAnalysis	Complex	Preference	Explorative and Foraging behaviour	Not Feasible	Lower	<0.001	Significant	Not Possible	Unspecified	Not Possible	Not Possible	Not Possible	No
35	N. V. F. Webb, T. R.//Millam, J. R.	2010	The effect of rope color, size and fray on environmental enrichment device interaction in male and female Orange-winged Amazon parrots (Amazona amazonica)	Amazona amazonica	Amazona		6	Adults	Lab	Between subjects	6	F	PreferenceTest	LackOfPreference		Enrichment	26cmVS12cmlargerope	No	PreferenceAnalysis	Complex	Preference	Explorative and Foraging behaviour	Not Feasible	Lower	0.215	Not Significant	Not Possible	Unspecified	Not Possible	Not Possible	Not Possible	No
35	N. V. F. Webb, T. R.//Millam, J. R.	2010	The effect of rope color, size and fray on environmental enrichment device interaction in male and female Orange-winged Amazon parrots (Amazona amazonica)	Amazona amazonica	Amazona		6	Adults	Lab	Between subjects	6	M	PreferenceTest	LackOfPreference		Enrichment	26cmVS16cmlongrope	No	PreferenceAnalysis	Complex	Preference	Explorative and Foraging behaviour	Not Feasible	Lower	<0.001	Significant	Not Possible	Unspecified	Not Possible	Not Possible	Not Possible	No
35	N. V. F. Webb, T. R.//Millam, J. R.	2010	The effect of rope color, size and fray on environmental enrichment device interaction in male and female Orange-winged Amazon parrots (Amazona amazonica)	Amazona amazonica	Amazona		6	Adults	Lab	Between subjects	6	F	PreferenceTest	LackOfPreference		Enrichment	36cmlongropeVS26cmlongrope	No	PreferenceAnalysis	Complex	Preference	Explorative and Foraging behaviour	Not Feasible	Lower	0.784	Not Significant	Not Possible	Unspecified	Not Possible	Not Possible	Not Possible	No
35	N. V. F. Webb, T. R.//Millam, J. R.	2010	The effect of rope color, size and fray on environmental enrichment device interaction in male and female Orange-winged Amazon parrots (Amazona amazonica)	Amazona amazonica	Amazona		6	Adults	Lab	Between subjects	6	M	PreferenceTest	LackOfPreference		Enrichment	36cmVS16/26cmlongrope	No	PreferenceAnalysis	Complex	Preference	Explorative and Foraging behaviour	Not Feasible	Higher	<0.001	Significant	Not Possible	Unspecified	Not Possible	Not Possible	Not Possible	No
35	N. V. F. Webb, T. R.//Millam, J. R.	2010	The effect of rope color, size and fray on environmental enrichment device interaction in male and female Orange-winged Amazon parrots (Amazona amazonica)	Amazona amazonica	Amazona		6	Adults	Lab	Between subjects	6	M	PreferenceTest	LackOfPreference		Enrichment	38/26cmVS12cmlargerope	No	PreferenceAnalysis	Complex	Preference	Explorative and Foraging behaviour	Not Feasible	Lower	<0.001	Significant	Not Possible	Unspecified	Not Possible	Not Possible	Not Possible	No
35	N. V. F. Webb, T. R.//Millam, J. R.	2010	The effect of rope color, size and fray on environmental enrichment device interaction in male and female Orange-winged Amazon parrots (Amazona amazonica)	Amazona amazonica	Amazona		6	Adults	Lab	Between subjects	6	F	PreferenceTest	LackOfPreference		Enrichment	38cmVS12cmlargerope	No	PreferenceAnalysis	Complex	Preference	Explorative and Foraging behaviour	Not Feasible	Higher	0.358	Not Significant	Not Possible	Unspecified	Not Possible	Not Possible	Not Possible	No
35	N. V. F. Webb, T. R.//Millam, J. R.	2010	The effect of rope color, size and fray on environmental enrichment device interaction in male and female Orange-winged Amazon parrots (Amazona amazonica)	Amazona amazonica	Amazona		6	Adults	Lab	Between subjects	6	F	PreferenceTest	LackOfPreference		Enrichment	38cmVS26cmlargerope	No	PreferenceAnalysis	Complex	Preference	Explorative and Foraging behaviour	Not Feasible	Higher	0.034	Significant	Not Possible	Unspecified	Not Possible	Not Possible	Not Possible	No
35	N. V. F. Webb, T. R.//Millam, J. R.	2010	The effect of rope color, size and fray on environmental enrichment device interaction in male and female Orange-winged Amazon parrots (Amazona amazonica)	Amazona amazonica	Amazona		6	Adults	Lab	Between subjects	6	M	PreferenceTest	LackOfPreference		Enrichment	38cmVS26cmlargerope	No	PreferenceAnalysis	Complex	Preference	Explorative and Foraging behaviour	Not Feasible	Lower	<0.001	Significant	Not Possible	Unspecified	Not Possible	Not Possible	Not Possible	No
35	N. V. F. Webb, T. R.//Millam, J. R.	2010	The effect of rope color, size and fray on environmental enrichment device interaction in male and female Orange-winged Amazon parrots (Amazona amazonica)	Amazona amazonica	Amazona		6	Adults	Lab	Between subjects	6	M	PreferenceTest	LackOfPreference		Enrichment	BrownVSGreen/Yellow	No	PreferenceAnalysis	Complex	Preference	Explorative and Foraging behaviour	Not Feasible	Higher	<0.001	Significant	Not Possible	Unspecified	Not Possible	Not Possible	Not Possible	No
35	N. V. F. Webb, T. R.//Millam, J. R.	2010	The effect of rope color, size and fray on environmental enrichment device interaction in male and female Orange-winged Amazon parrots (Amazona amazonica)	Amazona amazonica	Amazona		6	Adults	Lab	Between subjects	6	F	PreferenceTest	LackOfPreference		Enrichment	GreenVSBrown	No	PreferenceAnalysis	Complex	Preference	Explorative and Foraging behaviour	Not Feasible	Higher	0.285	Not Significant	Not Possible	Unspecified	Not Possible	Not Possible	Not Possible	No
35	N. V. F. Webb, T. R.//Millam, J. R.	2010	The effect of rope color, size and fray on environmental enrichment device interaction in male and female Orange-winged Amazon parrots (Amazona amazonica)	Amazona amazonica	Amazona		6	Adults	Lab	Between subjects	6	M	PreferenceTest	LackOfPreference		Enrichment	GreenVSYellow	No	PreferenceAnalysis	Complex	Preference	Explorative and Foraging behaviour	Not Feasible	Higher	<0.001	Significant	Not Possible	Unspecified	Not Possible	Not Possible	Not Possible	No
35	N. V. F. Webb, T. R.//Millam, J. R.	2010	The effect of rope color, size and fray on environmental enrichment device interaction in male and female Orange-winged Amazon parrots (Amazona amazonica)	Amazona amazonica	Amazona		6	Adults	Lab	Between subjects	6	F	PreferenceTest	LackOfPreference		Enrichment	long(26cm/36)VSshort(6cm/16)	No	PreferenceAnalysis	Complex	Preference	Explorative and Foraging behaviour	Not Feasible	Higher	<0.001	Significant	Not Possible	Unspecified	Not Possible	Not Possible	Not Possible	No
35	N. V. F. Webb, T. R.//Millam, J. R.	2010	The effect of rope color, size and fray on environmental enrichment device interaction in male and female Orange-winged Amazon parrots (Amazona amazonica)	Amazona amazonica	Amazona		6	Adults	Lab	Between subjects	6	F	PreferenceTest	LackOfPreference		Enrichment	longRope(16cm)VSshortRope(6cm)	No	PreferenceAnalysis	Complex	Preference	Explorative and Foraging behaviour	Not Feasible	Lower	<0.001	Significant	Not Possible	Unspecified	Not Possible	Not Possible	Not Possible	No
35	N. V. F. Webb, T. R.//Millam, J. R.	2010	The effect of rope color, size and fray on environmental enrichment device interaction in male and female Orange-winged Amazon parrots (Amazona amazonica)	Amazona amazonica	Amazona		6	Adults	Lab	Between subjects	6	M	PreferenceTest	LackOfPreference		Enrichment	RedVSBrown	No	PreferenceAnalysis	Complex	Preference	Explorative and Foraging behaviour	Not Feasible	Higher	0.21	Not Significant	Not Possible	Unspecified	Not Possible	Not Possible	Not Possible	No
35	N. V. F. Webb, T. R.//Millam, J. R.	2010	The effect of rope color, size and fray on environmental enrichment device interaction in male and female Orange-winged Amazon parrots (Amazona amazonica)	Amazona amazonica	Amazona		6	Adults	Lab	Between subjects	6	F	PreferenceTest	LackOfPreference		Enrichment	RedVSGreen/Brown/Yellow	No	PreferenceAnalysis	Complex	Preference	Explorative and Foraging behaviour	Not Feasible	Higher	<0.001	Significant	Not Possible	Unspecified	Not Possible	Not Possible	Not Possible	No
35	N. V. F. Webb, T. R.//Millam, J. R.	2010	The effect of rope color, size and fray on environmental enrichment device interaction in male and female Orange-winged Amazon parrots (Amazona amazonica)	Amazona amazonica	Amazona		6	Adults	Lab	Between subjects	6	M	PreferenceTest	LackOfPreference		Enrichment	RedVSYewllow/Green	No	PreferenceAnalysis	Complex	Preference	Explorative and Foraging behaviour	Not Feasible	Higher	<0.001	Significant	Not Possible	Unspecified	Not Possible	Not Possible	Not Possible	No
35	N. V. F. Webb, T. R.//Millam, J. R.	2010	The effect of rope color, size and fray on environmental enrichment device interaction in male and female Orange-winged Amazon parrots (Amazona amazonica)	Amazona amazonica	Amazona		6	Adults	Lab	Between subjects	6	F	PreferenceTest	LackOfPreference		Enrichment	WoundRopeVSFrayedRope	No	PreferenceAnalysis	Complex	Preference	Explorative and Foraging behaviour	Not Feasible	Higher	<0.001	Significant	Not Possible	Unspecified	Not Possible	Not Possible	Not Possible	No
35	N. V. F. Webb, T. R.//Millam, J. R.	2010	The effect of rope color, size and fray on environmental enrichment device interaction in male and female Orange-winged Amazon parrots (Amazona amazonica)	Amazona amazonica	Amazona		6	Adults	Lab	Between subjects	6	M	PreferenceTest	LackOfPreference		Enrichment	WoundRopeVSFrayedRope	No	PreferenceAnalysis	Complex	Preference	Explorative and Foraging behaviour	Not Feasible	Higher	<0.001	Significant	Not Possible	Unspecified	Not Possible	Not Possible	Not Possible	No
35	N. V. F. Webb, T. R.//Millam, J. R.	2010	The effect of rope color, size and fray on environmental enrichment device interaction in male and female Orange-winged Amazon parrots (Amazona amazonica)	Amazona amazonica	Amazona		6	Adults	Lab	Between subjects	6	F	PreferenceTest	LackOfPreference		Enrichment	YellowVSBrown	No	PreferenceAnalysis	Complex	Preference	Explorative and Foraging behaviour	Not Feasible	Higher	0.031	Significant	Not Possible	Unspecified	Not Possible	Not Possible	Not Possible	No
35	N. V. F. Webb, T. R.//Millam, J. R.	2010	The effect of rope color, size and fray on environmental enrichment device interaction in male and female Orange-winged Amazon parrots (Amazona amazonica)	Amazona amazonica	Amazona		6	Adults	Lab	Between subjects	6	F	PreferenceTest	LackOfPreference		Enrichment	YellowVSGreen	No	PreferenceAnalysis	Complex	Preference	Explorative and Foraging behaviour	Not Feasible	Higher	0.249	Not Significant	Not Possible	Unspecified	Not Possible	Not Possible	Not Possible	No
35	N. V. F. Webb, T. R.//Millam, J. R.	2010	The effect of rope color, size and fray on environmental enrichment device interaction in male and female Orange-winged Amazon parrots (Amazona amazonica)	Amazona amazonica	Amazona		6	Adults	Lab	Between subjects	12	B	Enrichment	MaleVsFemale		Demographic	MaleVsFemale	No	EnrichmentUse	Count	EnrichmentInteraction	Explorative and Foraging behaviour	Feasible	Higher	0.006	Significant	Not Possible	Unspecified	Not Possible	Not Possible	Not Possible	No
36	S. D. C. Larcombe, J. S.//Bann, D.//Alexander, L.//Arnold, K. E.	2010	Impacts of dietary antioxidants and flight training on post-exercise oxidative damage in adult parrots	Melopsittacus undulatus	Melopsittacus		70	Adults	Lab	Between subjects	365	B	Observation	Windloading(beforeTraining)		Physical	Correlation	Yes	Fatmass	Score	BodyCondition	Body measurement	Not Feasible	Positive Correlation	0.003	Significant	Not Possible	Not Possible	Unspecified	Unspecified	Unspecified	No
36	S. D. C. Larcombe, J. S.//Bann, D.//Alexander, L.//Arnold, K. E.	2010	Impacts of dietary antioxidants and flight training on post-exercise oxidative damage in adult parrots	Melopsittacus undulatus	Melopsittacus		70	Adults	Lab	Between subjects	365	B	Observation	Windloading(afterTraining)		Physical	Correlation	Yes	Fatmass	Score	BodyCondition	Body measurement	Not Feasible	Positive Correlation	<0.001	Significant	Not Possible	Not Possible	Unspecified	Unspecified	Unspecified	No
36	S. D. C. Larcombe, J. S.//Bann, D.//Alexander, L.//Arnold, K. E.	2010	Impacts of dietary antioxidants and flight training on post-exercise oxidative damage in adult parrots	Melopsittacus undulatus	Melopsittacus		70	Adults	Lab	Within subjects	365	B	Diet Manipulation/FlightTraining	Windloading(beforeTraining)		Physical	Correlation	Yes	MDALevel	Continous	Metabolic	Physiological parameter	Not Feasible	Positive Correlation	0.07	Not Significant	Not Possible	Not Possible	Unspecified	Unspecified	Unspecified	No
36	S. D. C. Larcombe, J. S.//Bann, D.//Alexander, L.//Arnold, K. E.	2010	Impacts of dietary antioxidants and flight training on post-exercise oxidative damage in adult parrots	Melopsittacus undulatus	Melopsittacus		70	Adults	Lab	Between subjects	365	B	Flight Training	Windloading(PostTraining)		Physical	Correlation	Yes	MDALevel	Continous	Metabolic	Physiological parameter	Not Feasible	Not reported	0.7	Not Significant	Not Possible	Not Possible	Unspecified	Unspecified	Unspecified	No
36	S. D. C. Larcombe, J. S.//Bann, D.//Alexander, L.//Arnold, K. E.	2010	Impacts of dietary antioxidants and flight training on post-exercise oxidative damage in adult parrots	Melopsittacus undulatus	Melopsittacus		70	Adults	Lab	Between subjects	365	B	SingleFlightSession	Antioxidant deficiency		Nutrition	HighNutrivitDietVsLowNutrivitDiet	No	MDALevel	Continous	Metabolic	Physiological parameter	Not Feasible	Not reported	0.8	Not Significant	Not Possible	Not Possible	Unspecified	Unspecified	Unspecified	No
36	S. D. C. Larcombe, J. S.//Bann, D.//Alexander, L.//Arnold, K. E.	2010	Impacts of dietary antioxidants and flight training on post-exercise oxidative damage in adult parrots	Melopsittacus undulatus	Melopsittacus		70	Adults	Lab	Within subjects	365	B	Flight Training	Antioxidant deficiency		Nutrition	HighNutrivitDietVsLowNutrivitDiet	No	MDALevel	Continous	Metabolic	Physiological parameter	Not Feasible	Not reported	0.6	Not Significant	Not Possible	Not Possible	Unspecified	Unspecified	Unspecified	No
36	S. D. C. Larcombe, J. S.//Bann, D.//Alexander, L.//Arnold, K. E.	2010	Impacts of dietary antioxidants and flight training on post-exercise oxidative damage in adult parrots	Melopsittacus undulatus	Melopsittacus		70	Adults	Lab	Between subjects	365	B	Diet Manipulation	Antioxidant deficiency		Nutrition	HighNutrivitDietVsLowNutrivitDiet	No	MDALevel	Continous	Metabolic	Physiological parameter	Not Feasible	Not reported	0.54	Not Significant	Not Possible	Not Possible	Unspecified	Unspecified	Unspecified	No
36	S. D. C. Larcombe, J. S.//Bann, D.//Alexander, L.//Arnold, K. E.	2010	Impacts of dietary antioxidants and flight training on post-exercise oxidative damage in adult parrots	Melopsittacus undulatus	Melopsittacus		70	Adults	Lab	Between subjects	365	B	Diet Manipulation/FlightTraining	MalevsFemale		Demographic	HighNutrivitDietVsLowNutrivitDiet	No	Wingload	Continous	BodyCondition	Body measurement	Not Feasible	Not reported	0.76	Not Significant	Not Possible	Not Possible	Unspecified	Unspecified	Unspecified	No
36	S. D. C. Larcombe, J. S.//Bann, D.//Alexander, L.//Arnold, K. E.	2010	Impacts of dietary antioxidants and flight training on post-exercise oxidative damage in adult parrots	Melopsittacus undulatus	Melopsittacus		70	Adults	Lab	Between subjects	365	B	Diet Manipulation	Antioxidant deficiency		Nutrition	HighNutrivitDietVsLowNutrivitDiet	No	FatMass	Score	BodyCondition	Body measurement	Not Feasible	Not reported	0.5	Not Significant	Not Possible	Not Possible	Unspecified	Unspecified	Unspecified	No
36	S. D. C. Larcombe, J. S.//Bann, D.//Alexander, L.//Arnold, K. E.	2010	Impacts of dietary antioxidants and flight training on post-exercise oxidative damage in adult parrots	Melopsittacus undulatus	Melopsittacus		70	Adults	Lab	Between subjects	365	B	Diet Manipulation	Antioxidant deficiency		Nutrition	HighNutrivitDietVsLowNutrivitDiet	No	Wingload	Continous	BodyCondition	Body measurement	Not Feasible	Not reported	0.42	Not Significant	Not Possible	Not Possible	Unspecified	Unspecified	Unspecified	No
36	S. D. C. Larcombe, J. S.//Bann, D.//Alexander, L.//Arnold, K. E.	2010	Impacts of dietary antioxidants and flight training on post-exercise oxidative damage in adult parrots	Melopsittacus undulatus	Melopsittacus		70	Adults	Lab	Within subjects	365	B	Diet Manipulation	Antioxidant deficiency		Nutrition	HighNutrivitDietVsLowNutrivitDiet	No	FatMass	Score	BodyCondition	Body measurement	Not Feasible	Not reported	0.31	Not Significant	Not Possible	Not Possible	Unspecified	Unspecified	Unspecified	No
36	S. D. C. Larcombe, J. S.//Bann, D.//Alexander, L.//Arnold, K. E.	2010	Impacts of dietary antioxidants and flight training on post-exercise oxidative damage in adult parrots	Melopsittacus undulatus	Melopsittacus		16	Adults	Lab	Between subjects	3	B	Diet Manipulation	Antioxidant deficiency		Nutrition	HighNutrivitDietVsLowNutrivitDiet	No	SeedIntake	Continous	Feeding	Maintenance behaviour	Not Feasible	Not reported	0.266	Not Significant	Not Possible	Not Possible	Unspecified	Unspecified	Unspecified	No
36	S. D. C. Larcombe, J. S.//Bann, D.//Alexander, L.//Arnold, K. E.	2010	Impacts of dietary antioxidants and flight training on post-exercise oxidative damage in adult parrots	Melopsittacus undulatus	Melopsittacus		16	Adults	Lab	Between subjects	3	B	Diet Manipulation	Antioxidant deficiency		Nutrition	HighNutrivitDietVsLowNutrivitDiet	No	NutrivitIntake	Continous	Feeding	Maintenance behaviour	Not Feasible	Higher	<0.001	Significant	Not Possible	Not Possible	Unspecified	Unspecified	Unspecified	No
36	S. D. C. Larcombe, J. S.//Bann, D.//Alexander, L.//Arnold, K. E.	2010	Impacts of dietary antioxidants and flight training on post-exercise oxidative damage in adult parrots	Melopsittacus undulatus	Melopsittacus		70	Adults	Lab	Between subjects	365	B	Diet Manipulation/FlightTraining	MalevsFemale		Demographic	HighNutrivitDietVsLowNutrivitDiet	No	MDALevel	Continous	Metabolic	Physiological parameter	Not Feasible	Not reported	0.51	Not Significant	Not Possible	Not Possible	Unspecified	Unspecified	Unspecified	No
36	S. D. C. Larcombe, J. S.//Bann, D.//Alexander, L.//Arnold, K. E.	2010	Impacts of dietary antioxidants and flight training on post-exercise oxidative damage in adult parrots	Melopsittacus undulatus	Melopsittacus		16	Adults	Lab	Between subjects	3	B	Diet Manipulation	Antioxidant deficiency		Nutrition	HighNutrivitDietVsLowNutrivitDiet	No	MeanWeight	Continous	BodyCondition	Body measurement	Feasible	Not reported	>0.4	Not Significant	Not Possible	Not Possible	Unspecified	Unspecified	Unspecified	No
36	S. D. C. Larcombe, J. S.//Bann, D.//Alexander, L.//Arnold, K. E.	2010	Impacts of dietary antioxidants and flight training on post-exercise oxidative damage in adult parrots	Melopsittacus undulatus	Melopsittacus		16	Adults	Lab	Between subjects	3	B	Diet Manipulation	Antioxidant deficiency		Nutrition	HighNutrivitDietVsLowNutrivitDiet	No	FoodIntake	Continous	Feeding	Maintenance behaviour	Not Feasible	Not reported	>0.7	Not Significant	Not Possible	Not Possible	Unspecified	Unspecified	Unspecified	No
36	S. D. C. Larcombe, J. S.//Bann, D.//Alexander, L.//Arnold, K. E.	2010	Impacts of dietary antioxidants and flight training on post-exercise oxidative damage in adult parrots	Melopsittacus undulatus	Melopsittacus		70	Adults	Lab	Within subjects	365	B	Flight Training	MalevsFemale		Demographic	MaleVsFemale	No	MDALevel	Continous	Metabolic	Physiological parameter	Not Feasible	Not reported	0.52	Not Significant	Not Possible	Not Possible	Unspecified	Unspecified	Unspecified	No
36	S. D. C. Larcombe, J. S.//Bann, D.//Alexander, L.//Arnold, K. E.	2010	Impacts of dietary antioxidants and flight training on post-exercise oxidative damage in adult parrots	Melopsittacus undulatus	Melopsittacus		70	Adults	Lab	Between subjects	365	B	SingleFlightSession	MalevsFemale		Demographic	MaleVsFemale	No	MDALevel	Continous	Metabolic	Physiological parameter	Not Feasible	Not reported	0.13	Not Significant	Not Possible	Not Possible	Unspecified	Unspecified	Unspecified	No
36	S. D. C. Larcombe, J. S.//Bann, D.//Alexander, L.//Arnold, K. E.	2010	Impacts of dietary antioxidants and flight training on post-exercise oxidative damage in adult parrots	Melopsittacus undulatus	Melopsittacus		70	Adults	Lab	Between subjects	365	B	Diet Manipulation/FlightTraining	MalevsFemale		Demographic	Week1VsWeek9	No	EscapeFlightTime	Continous	Flying	Locomotor behaviour	Feasible	Lower	0.056	Not Significant	Not Possible	Not Possible	Unspecified	Unspecified	Unspecified	No
36	S. D. C. Larcombe, J. S.//Bann, D.//Alexander, L.//Arnold, K. E.	2010	Impacts of dietary antioxidants and flight training on post-exercise oxidative damage in adult parrots	Melopsittacus undulatus	Melopsittacus		70	Adults	Lab	Within subjects	365	B	Flight Training	LackOfExercise		Activity	Yes/No	No	Wingload	Continous	BodyCondition	Body measurement	Not Feasible	Not reported	0.55	Not Significant	Not Possible	Not Possible	Unspecified	Unspecified	Unspecified	No
36	S. D. C. Larcombe, J. S.//Bann, D.//Alexander, L.//Arnold, K. E.	2010	Impacts of dietary antioxidants and flight training on post-exercise oxidative damage in adult parrots	Melopsittacus undulatus	Melopsittacus		70	Adults	Lab	Within subjects	365	B	Flight Training	LackOfExercise		Activity	Week1VsWeek9	No	MDALevel	Continous	Metabolic	Physiological parameter	Not Feasible	Higher	0.006	Significant	Not Possible	Not Possible	Unspecified	Unspecified	Unspecified	No
36	S. D. C. Larcombe, J. S.//Bann, D.//Alexander, L.//Arnold, K. E.	2010	Impacts of dietary antioxidants and flight training on post-exercise oxidative damage in adult parrots	Melopsittacus undulatus	Melopsittacus		70	Adults	Lab	Between subjects	365	B	SingleFlightSession	Wingload		Physical	Correlation	Yes	MDALevel	Continous	Metabolic	Physiological parameter	Not Feasible	Positive Correlation	0.025	Significant	Not Possible	Not Possible	Unspecified	Unspecified	Unspecified	No
36	S. D. C. Larcombe, J. S.//Bann, D.//Alexander, L.//Arnold, K. E.	2010	Impacts of dietary antioxidants and flight training on post-exercise oxidative damage in adult parrots	Melopsittacus undulatus	Melopsittacus		70	Adults	Lab	Within subjects	365	B	Flight Training	LackOfExercise		Activity	Week1VsWeek9	No	EscapeFlightTime	Continous	Flying	Locomotor behaviour	Feasible	Higher	0.002	Significant	Not Possible	Not Possible	Unspecified	Unspecified	Unspecified	No
36	S. D. C. Larcombe, J. S.//Bann, D.//Alexander, L.//Arnold, K. E.	2010	Impacts of dietary antioxidants and flight training on post-exercise oxidative damage in adult parrots	Melopsittacus undulatus	Melopsittacus		70	Adults	Lab	Between subjects	365	B	Flight Training	Windload		Physical	high/low	Yes	EscapeFlightTime	Continous	Flying	Locomotor behaviour	Feasible	Positive Correlation	0.021	Significant	Not Possible	Not Possible	Unspecified	Unspecified	Unspecified	No
37	J. C. M. Rozek, J. R.	2011	Preference and motivation for different diet forms and their effect on motivation for a foraging enrichment in captive Orange-winged Amazon parrots (Amazona amazonica)	Amazona amazonica	Amazona		10	Adults	Lab	Between subjects	8	B	PreferenceTest	LackOfPreference		Nutrition	ContrafeeloadingVSFree	No	RegularPelletRemoval	Continous	Preference	Explorative and Foraging behaviour	Feasible	Not reported	0.5768	Not Significant	Not Possible	Yes	Not Possible	Unspecified	Unspecified	No
37	J. C. M. Rozek, J. R.	2011	Preference and motivation for different diet forms and their effect on motivation for a foraging enrichment in captive Orange-winged Amazon parrots (Amazona amazonica)	Amazona amazonica	Amazona		10	Adults	Lab	Between subjects	8	B	PreferenceTest	LackOfPreference		Nutrition	LargeSizeVSRegularSize	No	Podo-mandibulation	Continous	Preference	Explorative and Foraging behaviour	Feasible	Higher	0.0009	Significant	Not Possible	Yes	Not Possible	Unspecified	Unspecified	No
37	J. C. M. Rozek, J. R.	2011	Preference and motivation for different diet forms and their effect on motivation for a foraging enrichment in captive Orange-winged Amazon parrots (Amazona amazonica)	Amazona amazonica	Amazona		10	Adults	Lab	Between subjects	8	B	PreferenceTest	LackOfPreference		Nutrition	OverSizeVSLargeSize	No	PelletRemoval	Continous	Preference	Explorative and Foraging behaviour	Feasible	Higher	0.0345	Significant	Not Possible	Yes	Not Possible	Unspecified	Unspecified	No
37	J. C. M. Rozek, J. R.	2011	Preference and motivation for different diet forms and their effect on motivation for a foraging enrichment in captive Orange-winged Amazon parrots (Amazona amazonica)	Amazona amazonica	Amazona		10	Adults	Lab	Between subjects	8	B	PreferenceTest	LackOfPreference		Nutrition	OverSizeVSLargeSize	No	MaximumPricePaidForOverSizePellet	Continous	Preference	Explorative and Foraging behaviour	Not Feasible	Higher	0.0078	Significant	Not Possible	Yes	Not Possible	Unspecified	Unspecified	No
37	J. C. M. Rozek, J. R.	2011	Preference and motivation for different diet forms and their effect on motivation for a foraging enrichment in captive Orange-winged Amazon parrots (Amazona amazonica)	Amazona amazonica	Amazona		10	Adults	Lab	Between subjects	8	B	PreferenceTest	LackOfPreference		Nutrition	OverSizeVSLargeSize	No	Podo-mandibulation	Continous	Preference	Explorative and Foraging behaviour	Feasible	Higher	0.003	Significant	Not Possible	Yes	Not Possible	Unspecified	Unspecified	No
37	J. C. M. Rozek, J. R.	2011	Preference and motivation for different diet forms and their effect on motivation for a foraging enrichment in captive Orange-winged Amazon parrots (Amazona amazonica)	Amazona amazonica	Amazona		10	Adults	Lab	Between subjects	8	B	PreferenceTest	LackOfPreference		Nutrition	OverSizeVSLargeSize	No	RegularPelletRemoval	Continous	Preference	Explorative and Foraging behaviour	Feasible	Higher	0.0018	Significant	Not Possible	Yes	Not Possible	Unspecified	Unspecified	No
37	J. C. M. Rozek, J. R.	2011	Preference and motivation for different diet forms and their effect on motivation for a foraging enrichment in captive Orange-winged Amazon parrots (Amazona amazonica)	Amazona amazonica	Amazona		10	Adults	Lab	Between subjects	8	B	PreferenceTest	LackOfPreference		Nutrition	OverSizeVSRegularSize	No	Removal of WoodenBlock enrichment	Continous	Preference	Explorative and Foraging behaviour	Feasible	Lower	0.0078	Significant	Not Possible	Yes	Not Possible	Unspecified	Unspecified	No
37	J. C. M. Rozek, J. R.	2011	Preference and motivation for different diet forms and their effect on motivation for a foraging enrichment in captive Orange-winged Amazon parrots (Amazona amazonica)	Amazona amazonica	Amazona		10	Adults	Lab	Between subjects	8	B	PreferenceTest	LackOfPreference		Nutrition	OverSizeVSRegularSize	No	MaximumPricePaidForWoodenBlock	Continous	Preference	Explorative and Foraging behaviour	Not Feasible	Lower	0.0063	Significant	Not Possible	Yes	Not Possible	Unspecified	Unspecified	No
37	J. C. M. Rozek, J. R.	2011	Preference and motivation for different diet forms and their effect on motivation for a foraging enrichment in captive Orange-winged Amazon parrots (Amazona amazonica)	Amazona amazonica	Amazona		10	Adults	Lab	Between subjects	8	B	PreferenceTest	LackOfPreference		Nutrition	OverSizeVSRegularSize	No	Podo-mandibulation	Continous	Preference	Explorative and Foraging behaviour	Feasible	Higher	<0.0001	Significant	Not Possible	Yes	Not Possible	Unspecified	Unspecified	No
38	S. M. B. Murphy, J. V.//Millam, J. R.	2011	Bathing behavior of captive Orange-winged Amazon parrots (Amazona amazonica)	Amazona amazonica	Amazona		12	Adults	Lab	Within subjects	6	B	Observation	Day Time		Activity	MorningVSMiddayVSAfternoon	No	Feeding	Continous	Feeding	Maintenance behaviour	Feasible	ACB	0.01	Significant	Not Possible	Yes	Not Possible	No	No	No
38	S. M. B. Murphy, J. V.//Millam, J. R.	2011	Bathing behavior of captive Orange-winged Amazon parrots (Amazona amazonica)	Amazona amazonica	Amazona		12	Adults	Lab	Within subjects	2h15min	B	Observation	LackOfBathing		Enrichment	BeforeSprayVSAfterSpray	No	Feeding	Continous	Feeding	Maintenance behaviour	Feasible	Lower	Not Significant	Not Significant	Not Possible	Yes	Not Possible	No	No	No
38	S. M. B. Murphy, J. V.//Millam, J. R.	2011	Bathing behavior of captive Orange-winged Amazon parrots (Amazona amazonica)	Amazona amazonica	Amazona		12	Adults	Lab	Within subjects	2h15min	B	Observation	LackOfBathing		Enrichment	BeforeSprayVSAfterSpray	No	Resting	Continous	Resting	Maintenance behaviour	Feasible	Higher	Not Significant	Not Significant	Not Possible	Yes	Not Possible	No	No	No
38	S. M. B. Murphy, J. V.//Millam, J. R.	2011	Bathing behavior of captive Orange-winged Amazon parrots (Amazona amazonica)	Amazona amazonica	Amazona		12	Adults	Lab	Within subjects	6	B	Observation	Day Time		Activity	MorningVSMiddayVSAfternoon	No	Preening	Continous	SelfCare	Maintenance behaviour	Feasible	BAC	0.01	Significant	Not Possible	Yes	Not Possible	No	No	No
38	S. M. B. Murphy, J. V.//Millam, J. R.	2011	Bathing behavior of captive Orange-winged Amazon parrots (Amazona amazonica)	Amazona amazonica	Amazona		12	Adults	Lab	Within subjects	6	B	Observation	Day Time		Activity	MorningVSMiddayVSAfternoon	No	Bathing	Continous	SelfCare	Maintenance behaviour	Feasible	ACB	0.01	Significant	Not Possible	Yes	Not Possible	No	No	No
38	S. M. B. Murphy, J. V.//Millam, J. R.	2011	Bathing behavior of captive Orange-winged Amazon parrots (Amazona amazonica)	Amazona amazonica	Amazona		12	Adults	Lab	Within subjects	6	B	Observation	Day Time		Activity	MorningVSMiddayVSAfternoon	No	Resting	Continous	Resting	Maintenance behaviour	Feasible	BCA	0.01	Significant	Not Possible	Yes	Not Possible	No	No	No
38	S. M. B. Murphy, J. V.//Millam, J. R.	2011	Bathing behavior of captive Orange-winged Amazon parrots (Amazona amazonica)	Amazona amazonica	Amazona		12	Adults	Lab	Within subjects	6	B	Observation	Day Time		Activity	MorningVSMiddayVSAfternoon	No	BathingLatency	Continous	SelfCare	Maintenance behaviour	Feasible	CBA	0.65	Not Significant	Not Possible	Yes	Not Possible	No	No	No
38	S. M. B. Murphy, J. V.//Millam, J. R.	2011	Bathing behavior of captive Orange-winged Amazon parrots (Amazona amazonica)	Amazona amazonica	Amazona		12	Adults	Lab	Within subjects	2h15min	B	Observation	LackOfBathing		Enrichment	BeforeSprayVSAfterSpray	No	Preening	Continous	SelfCare	Maintenance behaviour	Feasible	Higher	0.005	Significant	Not Possible	Yes	Not Possible	No	No	No
38	S. M. B. Murphy, J. V.//Millam, J. R.	2011	Bathing behavior of captive Orange-winged Amazon parrots (Amazona amazonica)	Amazona amazonica	Amazona		12	Adults	Lab	Within subjects	7	B	Observation	LackOfBathing		Activity	IstantVS2DaysVS4DaysVS6Days	No	Bathing	Continous	SelfCare	Maintenance behaviour	Feasible	ADBC	0.008	Significant	Not Possible	Yes	Not Possible	No	No	No
38	S. M. B. Murphy, J. V.//Millam, J. R.	2011	Bathing behavior of captive Orange-winged Amazon parrots (Amazona amazonica)	Amazona amazonica	Amazona		12	Adults	Lab	Within subjects	7	B	Observation	LackOfBathing		Activity	IstantVS2DaysVS4DaysVS6Days	No	BathingLatency	Continous	SelfCare	Maintenance behaviour	Feasible	BCDA	0.003	Significant	Not Possible	Yes	Not Possible	No	No	No
39	A. A. Q. Pilny, K. E.//Bartick-Sedrish, T. E.//Latimer, K. S.//Berghaus, R. D.	2012	Evaluation of Chlamydophila psittaci infection and other risk factors for atherosclerosis in pet psittacine birds	Multiple	Multiple	(Agapornis sp; n = 2), _x000D_ (Melopsittacus undulatus; n=3)_x000D_ (Amazona sp; 3),_x000D_ (Cacatua sp; 2) _x000D_ (Brotogeris Pyrrhopterus; 2), _x000D_ (Nymphicus hollandicus;5); _x000D_ (Myiopsitta monachus;2), _x000D_ (Ara sp; 3)_x000D_ ( Psittacus erithacus; 4), _x000D_ (Aratinga sp; 4); _x000D_ (Unknown species; 1)	55	All	Companion	Between subjects	Not Possible	B	Necropsy	GeographicalOrigin		Demographic	AustralasianVSAmericanVSAfrican	No	Atherosclerosis(AffectedVSControl)	Score	Health	Diseases and Pathologies	Not Feasible	C/BA	0.544	Not Significant	Not Possible	Not Possible	Unspecified	Unspecified	Unspecified	Yes
39	A. A. Q. Pilny, K. E.//Bartick-Sedrish, T. E.//Latimer, K. S.//Berghaus, R. D.	2012	Evaluation of Chlamydophila psittaci infection and other risk factors for atherosclerosis in pet psittacine birds	Multiple	Multiple	(Agapornis sp; n = 2), _x000D_ (Melopsittacus undulatus; n=3)_x000D_ (Amazona sp; 3),_x000D_ (Cacatua sp; 2) _x000D_ (Brotogeris Pyrrhopterus; 2), _x000D_ (Nymphicus hollandicus;5); _x000D_ (Myiopsitta monachus;2), _x000D_ (Ara sp; 3)_x000D_ ( Psittacus erithacus; 4), _x000D_ (Aratinga sp; 4); _x000D_ (Unknown species; 1)	62	All	Companion	Between subjects	Not Possible	B	Necropsy	Illness		Health	gastrointestinal/reproductiveVSrespiratoryNeurologic	No	Atherosclerosis(AffectedVSControl)	Score	Health	Diseases and Pathologies	Not Feasible	Lower	0.072	Not Significant	Not Possible	Not Possible	Unspecified	Unspecified	Unspecified	Yes
39	A. A. Q. Pilny, K. E.//Bartick-Sedrish, T. E.//Latimer, K. S.//Berghaus, R. D.	2012	Evaluation of Chlamydophila psittaci infection and other risk factors for atherosclerosis in pet psittacine birds	Multiple	Multiple	(Agapornis sp; n = 2), _x000D_ (Melopsittacus undulatus; n=3)_x000D_ (Amazona sp; 3),_x000D_ (Cacatua sp; 2) _x000D_ (Brotogeris Pyrrhopterus; 2), _x000D_ (Nymphicus hollandicus;5); _x000D_ (Myiopsitta monachus;2), _x000D_ (Ara sp; 3)_x000D_ ( Psittacus erithacus; 4), _x000D_ (Aratinga sp; 4); _x000D_ (Unknown species; 1)	55	All	Companion	Between subjects	Not Possible	B	Necropsy	Age		Demographic	JuvenileVSAdultVsGeriatric	No	Atherosclerosis(AffectedVSControl)	Score	Health	Diseases and Pathologies	Not Feasible	CBA	0.178	Not Significant	Not Possible	Not Possible	Unspecified	Unspecified	Unspecified	Yes
39	A. A. Q. Pilny, K. E.//Bartick-Sedrish, T. E.//Latimer, K. S.//Berghaus, R. D.	2012	Evaluation of Chlamydophila psittaci infection and other risk factors for atherosclerosis in pet psittacine birds	Multiple	Multiple	(Agapornis sp; n = 2), _x000D_ (Melopsittacus undulatus; n=3)_x000D_ (Amazona sp; 3),_x000D_ (Cacatua sp; 2) _x000D_ (Brotogeris Pyrrhopterus; 2), _x000D_ (Nymphicus hollandicus;5); _x000D_ (Myiopsitta monachus;2), _x000D_ (Ara sp; 3)_x000D_ ( Psittacus erithacus; 4), _x000D_ (Aratinga sp; 4); _x000D_ (Unknown species; 1)	62	All	Companion	Between subjects	Not Possible	B	Necropsy	Bird Sex		Demographic	MalevsFemale	No	Atherosclerosis(AffectedVSControl)	Score	Health	Diseases and Pathologies	Not Feasible	Not reported	0.622	Not Significant	Not Possible	Not Possible	Unspecified	Unspecified	Unspecified	Yes
39	A. A. Q. Pilny, K. E.//Bartick-Sedrish, T. E.//Latimer, K. S.//Berghaus, R. D.	2012	Evaluation of Chlamydophila psittaci infection and other risk factors for atherosclerosis in pet psittacine birds	Multiple	Multiple	(Agapornis sp; n = 2), _x000D_ (Melopsittacus undulatus; n=3)_x000D_ (Amazona sp; 3),_x000D_ (Cacatua sp; 2) _x000D_ (Brotogeris Pyrrhopterus; 2), _x000D_ (Nymphicus hollandicus;5); _x000D_ (Myiopsitta monachus;2), _x000D_ (Ara sp; 3)_x000D_ ( Psittacus erithacus; 4), _x000D_ (Aratinga sp; 4); _x000D_ (Unknown species; 1)	56	All	Companion	Between subjects	Not Possible	B	Necropsy	UnbalancedDiet		Nutrition	SeedVSPelletVSSeed/Pellet	No	Atherosclerosis(AffectedVSControl)	Score	Health	Diseases and Pathologies	Not Feasible	Not reported	0.186	Not Significant	Not Possible	Not Possible	Unspecified	Unspecified	Unspecified	Yes
39	A. A. Q. Pilny, K. E.//Bartick-Sedrish, T. E.//Latimer, K. S.//Berghaus, R. D.	2012	Evaluation of Chlamydophila psittaci infection and other risk factors for atherosclerosis in pet psittacine birds	Multiple	Multiple	(Agapornis sp; n = 2), _x000D_ (Melopsittacus undulatus; n=3)_x000D_ (Amazona sp; 3),_x000D_ (Cacatua sp; 2) _x000D_ (Brotogeris Pyrrhopterus; 2), _x000D_ (Nymphicus hollandicus;5); _x000D_ (Myiopsitta monachus;2), _x000D_ (Ara sp; 3)_x000D_ ( Psittacus erithacus; 4), _x000D_ (Aratinga sp; 4); _x000D_ (Unknown species; 1)	55	All	Companion	Between subjects	Not Possible	B	Necropsy	BacteriaInfection		Health	ChlamydophilaPsittaciAntigenpresentVSAbsent	No	Atherosclerosis(AffectedVSControl)	Score	Health	Diseases and Pathologies	Not Feasible	Higher	0.012	Significant	Not Possible	Not Possible	Unspecified	Unspecified	Unspecified	Yes
39	A. A. Q. Pilny, K. E.//Bartick-Sedrish, T. E.//Latimer, K. S.//Berghaus, R. D.	2012	Evaluation of Chlamydophila psittaci infection and other risk factors for atherosclerosis in pet psittacine birds	Multiple	Multiple	(Agapornis sp; n = 2), _x000D_ (Melopsittacus undulatus; n=3)_x000D_ (Amazona sp; 3),_x000D_ (Cacatua sp; 2) _x000D_ (Brotogeris Pyrrhopterus; 2), _x000D_ (Nymphicus hollandicus;5); _x000D_ (Myiopsitta monachus;2), _x000D_ (Ara sp; 3)_x000D_ ( Psittacus erithacus; 4), _x000D_ (Aratinga sp; 4); _x000D_ (Unknown species; 1)	22	All	Companion	Between subjects	Not Possible	B	Necropsy	PlasmaCholesterol		Physiological	Correlation	Yes	Atherosclerosis(AffectedVSControl)	Score	Health	Diseases and Pathologies	Not Feasible	Higher	0.008	Significant	Not Possible	Not Possible	Unspecified	Unspecified	Unspecified	Yes
40	D. J. Brightsmith	2012	Nutritional levels of diets fed to captive Amazon parrots: does mixing seed, produce, and pellets provide a healthy diet?	Amazona spp.	Amazona	Amazona barbadeNot Significantis, _x000D_ Amazona ochrocephala Amazona aestival_x000D_ Amazona fiNot Significantchi	7	Adults	Lab	Within subjects	49	U	Diet Manipulation	UnbalancedDiet		Nutrition	FormulatedDietVSProduce*FormulatedDiet	No	NutritionalBalance	Continous	Feeding	Maintenance behaviour	Not Feasible		Not Significant	Not Significant	Not Possible	Not Possible	Not Possible	Unspecified	Unspecified	No
40	D. J. Brightsmith	2012	Nutritional levels of diets fed to captive Amazon parrots: does mixing seed, produce, and pellets provide a healthy diet?	Amazona spp.	Amazona	Amazona barbadeNot Significantis, _x000D_ Amazona ochrocephala Amazona aestival_x000D_ Amazona fiNot Significantchi	7	Adults	Lab	Between subjects	7	U	Observation	UnbalancedDiet		Nutrition	NutrientsOfferedVsNutrienstConsumed	No	NutrientsQuantity	Continous	Feeding	Maintenance behaviour	Not Feasible		<0.05	Significant	Not Possible	Not Possible	Not Possible	Unspecified	Unspecified	No
40	D. J. Brightsmith	2012	Nutritional levels of diets fed to captive Amazon parrots: does mixing seed, produce, and pellets provide a healthy diet?	Amazona spp.	Amazona	Amazona barbadeNot Significantis, _x000D_ Amazona ochrocephala Amazona aestival_x000D_ Amazona fiNot Significantchi	7	Adults	Lab	Between subjects	7	U	Observation	UnbalancedDiet		Nutrition	NutrientsReccomendedVsNutrienstConsumed	No	NutrientsQuantity	Continous	Feeding	Maintenance behaviour	Not Feasible		<0.05	Significant	Not Possible	Not Possible	Not Possible	Unspecified	Unspecified	No
40	D. J. Brightsmith	2012	Nutritional levels of diets fed to captive Amazon parrots: does mixing seed, produce, and pellets provide a healthy diet?	Amazona spp.	Amazona	Amazona barbadeNot Significantis, _x000D_ Amazona ochrocephala Amazona aestival_x000D_ Amazona fiNot Significantchi	7	Adults	Lab	Within subjects	49	U	Diet Manipulation	UnbalancedDiet		Nutrition	Seed/Produce/PelletDietVsFormulated+ProduceVsFormulatedDiet	No	MeanWeight	Continous	BodyCondition	Body measurement	Feasible	Not reported	Not Significant	Not Significant	Not Possible	Not Possible	Not Possible	Unspecified	Unspecified	No
40	D. J. Brightsmith	2012	Nutritional levels of diets fed to captive Amazon parrots: does mixing seed, produce, and pellets provide a healthy diet?	Amazona spp.	Amazona	Amazona barbadeNot Significantis, _x000D_ Amazona ochrocephala Amazona aestival_x000D_ Amazona fiNot Significantchi	7	Adults	Lab	Within subjects	49	U	Diet Manipulation	UnbalancedDiet		Nutrition	Seed/Produce/PelletDietVsFormulatedDiet/Produce+Formulated	No	NutritionalBalance	Continous	Feeding	Maintenance behaviour	Not Feasible	Higher	<0.05	Significant	Not Possible	Not Possible	Not Possible	Unspecified	Unspecified	No
41	G. M. Polverino, A.//Alleva, E.	2012	Effects of spatial and social restrictions on the presence of stereotypies in the budgerigar (Melopsittacus undulatus): a pilot study	Melopsittacus undulatus	Melopsittacus		18	Adults	Lab	Between subjects	28	B	SocialEnrichment	Pair Housing		Social	PairHousedVSGroupHoused	No	Sham-chewing	Continous	Stereotypies	Abnormal and Fear-related behaviour	Feasible	Not reported	Not Significant	Not Significant	Yes	Not Possible	Not Possible	Unspecified	Unspecified	No
41	G. M. Polverino, A.//Alleva, E.	2012	Effects of spatial and social restrictions on the presence of stereotypies in the budgerigar (Melopsittacus undulatus): a pilot study	Melopsittacus undulatus	Melopsittacus		18	Adults	Lab	Between subjects	28	B	SocialEnrichment	Pair Housing		Social	PairHousedVSGroupHoused	No	Spot pecking/Mating feign/Incessant screaming	Continous	Stereotypies	Abnormal and Fear-related behaviour	Feasible	Higher	0.1937	Not Significant	Yes	Not Possible	Not Possible	Unspecified	Unspecified	No
41	G. M. Polverino, A.//Alleva, E.	2012	Effects of spatial and social restrictions on the presence of stereotypies in the budgerigar (Melopsittacus undulatus): a pilot study	Melopsittacus undulatus	Melopsittacus		9	Adults	Lab	Between subjects	28	F	SocialEnrichment	Pair Housing		Social	PairHousedVSGroupHoused	No	IncessantScreaming	Count	IncessantScreaming	Abnormal and Fear-related behaviour	Feasible	Higher	<0.05	Significant	Yes	Not Possible	Not Possible	Unspecified	Unspecified	No
41	G. M. Polverino, A.//Alleva, E.	2012	Effects of spatial and social restrictions on the presence of stereotypies in the budgerigar (Melopsittacus undulatus): a pilot study	Melopsittacus undulatus	Melopsittacus		9	Adults	Lab	Between subjects	28	M	SocialEnrichment	Pair Housing		Social	PairHousedVSGroupHoused	No	IncessantScreaming	Count	IncessantScreaming	Abnormal and Fear-related behaviour	Feasible	Higher	<0.01	Significant	Yes	Not Possible	Not Possible	Unspecified	Unspecified	No
41	G. M. Polverino, A.//Alleva, E.	2012	Effects of spatial and social restrictions on the presence of stereotypies in the budgerigar (Melopsittacus undulatus): a pilot study	Melopsittacus undulatus	Melopsittacus		18	Adults	Lab	Between subjects	28	B	SocialEnrichment	MalevsFemale		Demographic	PairHousedVSGroupHoused	No	Routetrace/Pacing	Continous	Stereotypies	Abnormal and Fear-related behaviour	Feasible	Higher	<0.05	Significant	Yes	Not Possible	Not Possible	Unspecified	Unspecified	No
41	G. M. Polverino, A.//Alleva, E.	2012	Effects of spatial and social restrictions on the presence of stereotypies in the budgerigar (Melopsittacus undulatus): a pilot study	Melopsittacus undulatus	Melopsittacus		18	Adults	Lab	Between subjects	28	B	SocialEnrichment	MalevsFemale		Demographic	PairHousedVSGroupHoused	No	Routetrace/Pacing	Count	Stereotypies	Abnormal and Fear-related behaviour	Feasible	Higher	<0.01	Significant	Yes	Not Possible	Not Possible	Unspecified	Unspecified	No
41	G. M. Polverino, A.//Alleva, E.	2012	Effects of spatial and social restrictions on the presence of stereotypies in the budgerigar (Melopsittacus undulatus): a pilot study	Melopsittacus undulatus	Melopsittacus		18	Adults	Lab	Between subjects	28	B	SocialEnrichment	MaleVsFemale		Demographic	PairHousedVSGroupHoused	No	Wire-chewing/Sham-Chewing	Count	Stereotypies	Abnormal and Fear-related behaviour	Feasible	Lower	<0.01	Significant	Yes	Not Possible	Not Possible	Unspecified	Unspecified	No
41	G. M. Polverino, A.//Alleva, E.	2012	Effects of spatial and social restrictions on the presence of stereotypies in the budgerigar (Melopsittacus undulatus): a pilot study	Melopsittacus undulatus	Melopsittacus		18	Adults	Lab	Between subjects	28	B	SocialEnrichment	MaleVsFemale		Demographic	PairHousedVSGroupHoused	No	Wire-chewing/Sham-Chewing	Continous	Stereotypies	Abnormal and Fear-related behaviour	Feasible	Lower	<0.01	Significant	Yes	Not Possible	Not Possible	Unspecified	Unspecified	No
41	G. M. Polverino, A.//Alleva, E.	2012	Effects of spatial and social restrictions on the presence of stereotypies in the budgerigar (Melopsittacus undulatus): a pilot study	Melopsittacus undulatus	Melopsittacus		9	Adults	Lab	Between subjects	28	M	SocialEnrichment	Pair Housing		Social	PairHousedVSGroupHoused	No	Pacing	Count	Stereotypies	Abnormal and Fear-related behaviour	Feasible	Higher	<0.05	Significant	Yes	Not Possible	Not Possible	Unspecified	Unspecified	No
41	G. M. Polverino, A.//Alleva, E.	2012	Effects of spatial and social restrictions on the presence of stereotypies in the budgerigar (Melopsittacus undulatus): a pilot study	Melopsittacus undulatus	Melopsittacus		9	Adults	Lab	Between subjects	28	M	SocialEnrichment	Pair Housing		Social	PairHousedVSGroupHoused	No	Route-Trace	Continous	Stereotypies	Abnormal and Fear-related behaviour	Feasible	Higher	<0.05	Significant	Yes	Not Possible	Not Possible	Unspecified	Unspecified	No
41	G. M. Polverino, A.//Alleva, E.	2012	Effects of spatial and social restrictions on the presence of stereotypies in the budgerigar (Melopsittacus undulatus): a pilot study	Melopsittacus undulatus	Melopsittacus		18	Adults	Lab	Between subjects	28	B	SocialEnrichment	Pair Housing		Social	PairHousedVSGroupHoused	No	Sham-chewing	Count	Stereotypies	Abnormal and Fear-related behaviour	Feasible	Higher	<0.05	Significant	Yes	Not Possible	Not Possible	Unspecified	Unspecified	No
41	G. M. Polverino, A.//Alleva, E.	2012	Effects of spatial and social restrictions on the presence of stereotypies in the budgerigar (Melopsittacus undulatus): a pilot study	Melopsittacus undulatus	Melopsittacus		18	Adults	Lab	Between subjects	28	B	SocialEnrichment	Pair Housing		Social	PairHousedVSGroupHoused	No	Wire-chewing	Count	Stereotypies	Abnormal and Fear-related behaviour	Feasible	Higher	<0.05	Significant	Yes	Not Possible	Not Possible	Unspecified	Unspecified	No
41	G. M. Polverino, A.//Alleva, E.	2012	Effects of spatial and social restrictions on the presence of stereotypies in the budgerigar (Melopsittacus undulatus): a pilot study	Melopsittacus undulatus	Melopsittacus		18	Adults	Lab	Between subjects	28	B	SocialEnrichment	Pair Housing		Social	PairHousedVSGroupHoused	No	Pacing	Count	Stereotypies	Abnormal and Fear-related behaviour	Feasible	Higher	<0.01	Significant	Yes	Not Possible	Not Possible	Unspecified	Unspecified	No
41	G. M. Polverino, A.//Alleva, E.	2012	Effects of spatial and social restrictions on the presence of stereotypies in the budgerigar (Melopsittacus undulatus): a pilot study	Melopsittacus undulatus	Melopsittacus		9	Adults	Lab	Between subjects	28	F	SocialEnrichment	Pair Housing		Social	PairHousedVSGroupHoused	No	Pacing	Count	Stereotypies	Abnormal and Fear-related behaviour	Feasible	Higher	<0.01	Significant	Yes	Not Possible	Not Possible	Unspecified	Unspecified	No
41	G. M. Polverino, A.//Alleva, E.	2012	Effects of spatial and social restrictions on the presence of stereotypies in the budgerigar (Melopsittacus undulatus): a pilot study	Melopsittacus undulatus	Melopsittacus		9	Adults	Lab	Between subjects	28	M	SocialEnrichment	Pair Housing		Social	PairHousedVSGroupHoused	No	Pacing	Continous	Stereotypies	Abnormal and Fear-related behaviour	Feasible	Higher	<0.01	Significant	Yes	Not Possible	Not Possible	Unspecified	Unspecified	No
41	G. M. Polverino, A.//Alleva, E.	2012	Effects of spatial and social restrictions on the presence of stereotypies in the budgerigar (Melopsittacus undulatus): a pilot study	Melopsittacus undulatus	Melopsittacus		9	Adults	Lab	Between subjects	28	M	SocialEnrichment	Pair Housing		Social	PairHousedVSGroupHoused	No	Route-Trace	Count	Stereotypies	Abnormal and Fear-related behaviour	Feasible	Higher	<0.01	Significant	Yes	Not Possible	Not Possible	Unspecified	Unspecified	No
41	G. M. Polverino, A.//Alleva, E.	2012	Effects of spatial and social restrictions on the presence of stereotypies in the budgerigar (Melopsittacus undulatus): a pilot study	Melopsittacus undulatus	Melopsittacus		18	Adults	Lab	Between subjects	28	B	SocialEnrichment	Pair Housing		Social	PairHousedVSGroupHoused	No	Routetrace/Pacing	Count	Stereotypies	Abnormal and Fear-related behaviour	Feasible	Higher	<0.01	Significant	Yes	Not Possible	Not Possible	Unspecified	Unspecified	No
41	G. M. Polverino, A.//Alleva, E.	2012	Effects of spatial and social restrictions on the presence of stereotypies in the budgerigar (Melopsittacus undulatus): a pilot study	Melopsittacus undulatus	Melopsittacus		18	Adults	Lab	Between subjects	28	B	SocialEnrichment	Pair Housing		Social	PairHousedVSGroupHoused	No	Routetrace/Pacing	Continous	Stereotypies	Abnormal and Fear-related behaviour	Feasible	Higher	<0.01	Significant	Yes	Not Possible	Not Possible	Unspecified	Unspecified	No
41	G. M. Polverino, A.//Alleva, E.	2012	Effects of spatial and social restrictions on the presence of stereotypies in the budgerigar (Melopsittacus undulatus): a pilot study	Melopsittacus undulatus	Melopsittacus		18	Adults	Lab	Between subjects	28	B	SocialEnrichment	Pair Housing		Social	PairHousedVSGroupHoused	No	Spot pecking/Mating feign/Incessant screaming	Count	Stereotypies	Abnormal and Fear-related behaviour	Feasible	Higher	<0.01	Significant	Yes	Not Possible	Not Possible	Unspecified	Unspecified	No
41	G. M. Polverino, A.//Alleva, E.	2012	Effects of spatial and social restrictions on the presence of stereotypies in the budgerigar (Melopsittacus undulatus): a pilot study	Melopsittacus undulatus	Melopsittacus		18	Adults	Lab	Between subjects	28	B	SocialEnrichment	Pair Housing		Social	PairHousedVSGroupHoused	No	SpotPecking	Count	Stereotypies	Abnormal and Fear-related behaviour	Feasible	Higher	<0.01	Significant	Yes	Not Possible	Not Possible	Unspecified	Unspecified	No
41	G. M. Polverino, A.//Alleva, E.	2012	Effects of spatial and social restrictions on the presence of stereotypies in the budgerigar (Melopsittacus undulatus): a pilot study	Melopsittacus undulatus	Melopsittacus		18	Adults	Lab	Between subjects	28	B	SocialEnrichment	Pair Housing		Social	PairHousedVSGroupHoused	No	Wire-chewing	Continous	Stereotypies	Abnormal and Fear-related behaviour	Feasible	Higher	<0.01	Significant	Yes	Not Possible	Not Possible	Unspecified	Unspecified	No
41	G. M. Polverino, A.//Alleva, E.	2012	Effects of spatial and social restrictions on the presence of stereotypies in the budgerigar (Melopsittacus undulatus): a pilot study	Melopsittacus undulatus	Melopsittacus		9	Adults	Lab	Between subjects	28	F	SocialEnrichment	Pair Housing		Social	PairHousedVSGroupHoused	No	Wire-chewing	Count	Stereotypies	Abnormal and Fear-related behaviour	Feasible	Higher	<0.01	Significant	Yes	Not Possible	Not Possible	Unspecified	Unspecified	No
41	G. M. Polverino, A.//Alleva, E.	2012	Effects of spatial and social restrictions on the presence of stereotypies in the budgerigar (Melopsittacus undulatus): a pilot study	Melopsittacus undulatus	Melopsittacus		9	Adults	Lab	Between subjects	28	F	SocialEnrichment	Pair Housing		Social	PairHousedVSGroupHoused	No	Wire-chewing	Continous	Stereotypies	Abnormal and Fear-related behaviour	Feasible	Higher	<0.01	Significant	Yes	Not Possible	Not Possible	Unspecified	Unspecified	No
41	G. M. Polverino, A.//Alleva, E.	2012	Effects of spatial and social restrictions on the presence of stereotypies in the budgerigar (Melopsittacus undulatus): a pilot study	Melopsittacus undulatus	Melopsittacus		18	Adults	Lab	Between subjects	28	B	SocialEnrichment	Pair Housing		Social	PairHousedVSGroupHoused	No	Wire-chewing/Sham-Chewing	Count	Stereotypies	Abnormal and Fear-related behaviour	Feasible	Higher	<0.01	Significant	Yes	Not Possible	Not Possible	Unspecified	Unspecified	No
41	G. M. Polverino, A.//Alleva, E.	2012	Effects of spatial and social restrictions on the presence of stereotypies in the budgerigar (Melopsittacus undulatus): a pilot study	Melopsittacus undulatus	Melopsittacus		18	Adults	Lab	Between subjects	28	B	SocialEnrichment	Pair Housing		Social	PairHousedVSGroupHoused	No	Wire-chewing/Sham-Chewing	Continous	Stereotypies	Abnormal and Fear-related behaviour	Feasible	Higher	<0.01	Significant	Yes	Not Possible	Not Possible	Unspecified	Unspecified	No
41	G. M. Polverino, A.//Alleva, E.	2012	Effects of spatial and social restrictions on the presence of stereotypies in the budgerigar (Melopsittacus undulatus): a pilot study	Melopsittacus undulatus	Melopsittacus		18	Adults	Lab	Between subjects	28	B	SocialEnrichment	MalevsFemale		Demographic	PairHousedVSGroupHoused	No	Preening	Count	SelfCare	Maintenance behaviour	Feasible	Higher	<0.01	Significant	Yes	Not Possible	Not Possible	Unspecified	Unspecified	No
41	G. M. Polverino, A.//Alleva, E.	2012	Effects of spatial and social restrictions on the presence of stereotypies in the budgerigar (Melopsittacus undulatus): a pilot study	Melopsittacus undulatus	Melopsittacus		18	Adults	Lab	Between subjects	28	B	SocialEnrichment	Pair Housing		Social	PairHousedVSGroupHoused	No	Preening	Count	SelfCare	Maintenance behaviour	Feasible	Higher	<0.01	Significant	Yes	Not Possible	Not Possible	Unspecified	Unspecified	No
41	G. M. Polverino, A.//Alleva, E.	2012	Effects of spatial and social restrictions on the presence of stereotypies in the budgerigar (Melopsittacus undulatus): a pilot study	Melopsittacus undulatus	Melopsittacus		18	Adults	Lab	Between subjects	28	B	SocialEnrichment	Pair Housing		Social	PairHousedVSGroupHoused	No	Preening	Continous	SelfCare	Maintenance behaviour	Feasible	Higher	<0.01	Significant	Yes	Not Possible	Not Possible	Unspecified	Unspecified	No
41	G. M. Polverino, A.//Alleva, E.	2012	Effects of spatial and social restrictions on the presence of stereotypies in the budgerigar (Melopsittacus undulatus): a pilot study	Melopsittacus undulatus	Melopsittacus		9	Adults	Lab	Between subjects	28	M	SocialEnrichment	Pair Housing		Social	PairHousedVSGroupHoused	No	Preening	Count	SelfCare	Maintenance behaviour	Feasible	Higher	S	Significant	Yes	Not Possible	Not Possible	Unspecified	Unspecified	No
42	H. N. Beaufrere, J. G.//Wakamatsu, N.//Clubb, S.//Cray, C.//Tully, T. N.	2013	Experimental Diet-Induced Atherosclerosis in Quaker Parrots (Myiopsitta monachus)	Myiopsitta monachus	Myiopsitta		16	Juveniles/Adults	Lab	Between subjects		B	1%CholesterolDiet	UnbalancedDiet		Nutrition	Controlvs2Months	No	Hepatic cholesterol	Continous	LipidsRelated	Physiological parameter	Not Feasible	Not reported	Not Significant	Not Significant	Yes	Not Possible	Unspecified	Unspecified	Unspecified	No
42	H. N. Beaufrere, J. G.//Wakamatsu, N.//Clubb, S.//Cray, C.//Tully, T. N.	2013	Experimental Diet-Induced Atherosclerosis in Quaker Parrots (Myiopsitta monachus)	Myiopsitta monachus	Myiopsitta		16	Juveniles/Adults	Lab	Between subjects		B	1%CholesterolDiet	UnbalancedDiet		Nutrition	Controlvs2MonthsVsMonthsVs6MonthsVS8Months	No	HDL Plasma Cholesterol	Continous	LipidsRelated	Physiological parameter	Not Feasible	Not reported	0.85	Not Significant	Yes	Not Possible	Unspecified	Unspecified	Unspecified	No
42	H. N. Beaufrere, J. G.//Wakamatsu, N.//Clubb, S.//Cray, C.//Tully, T. N.	2013	Experimental Diet-Induced Atherosclerosis in Quaker Parrots (Myiopsitta monachus)	Myiopsitta monachus	Myiopsitta		16	Juveniles/Adults	Lab	Between subjects		B	1%CholesterolDiet	UnbalancedDiet		Nutrition	Controlvs2MonthsVsMonthsVs6MonthsVS8Months	No	MeanWeight	Continous	BodyCondition	Body measurement	Feasible	Not reported	0.55	Not Significant	Yes	Not Possible	Unspecified	Unspecified	Unspecified	No
42	H. N. Beaufrere, J. G.//Wakamatsu, N.//Clubb, S.//Cray, C.//Tully, T. N.	2013	Experimental Diet-Induced Atherosclerosis in Quaker Parrots (Myiopsitta monachus)	Myiopsitta monachus	Myiopsitta		16	Juveniles/Adults	Lab	Between subjects		B	1%CholesterolDiet	UnbalancedDiet		Nutrition	Controlvs2MonthsVsMonthsVs6MonthsVS8Months	No	Triglycerides/VDL cholesterol	Continous	LipidsRelated	Physiological parameter	Not Feasible	Not reported	0.39	Not Significant	Yes	Not Possible	Unspecified	Unspecified	Unspecified	No
42	H. N. Beaufrere, J. G.//Wakamatsu, N.//Clubb, S.//Cray, C.//Tully, T. N.	2013	Experimental Diet-Induced Atherosclerosis in Quaker Parrots (Myiopsitta monachus)	Myiopsitta monachus	Myiopsitta		16	Juveniles/Adults	Lab	Between subjects		B	1%CholesterolDiet	UnbalancedDiet		Nutrition	Controlvs2MonthsVsMonthsVs6MonthsVS8Months	No	Plasma Cholesterol	Continous	LipidsRelated	Physiological parameter	Not Feasible	Lower	<0.001	Significant	Yes	Not Possible	Unspecified	Unspecified	Unspecified	No
42	H. N. Beaufrere, J. G.//Wakamatsu, N.//Clubb, S.//Cray, C.//Tully, T. N.	2013	Experimental Diet-Induced Atherosclerosis in Quaker Parrots (Myiopsitta monachus)	Myiopsitta monachus	Myiopsitta		16	Juveniles/Adults	Lab	Between subjects		B	1%CholesterolDiet	UnbalancedDiet		Nutrition	Controlvs2MonthsVsMonthsVs6MonthsVS8Months	No	LDL Plasma Cholesterol	Continous	LipidsRelated	Physiological parameter	Not Feasible	Lower	<0.001	Significant	Yes	Not Possible	Unspecified	Unspecified	Unspecified	No
42	H. N. Beaufrere, J. G.//Wakamatsu, N.//Clubb, S.//Cray, C.//Tully, T. N.	2013	Experimental Diet-Induced Atherosclerosis in Quaker Parrots (Myiopsitta monachus)	Myiopsitta monachus	Myiopsitta		16	Juveniles/Adults	Lab	Between subjects		B	1%CholesterolDiet	UnbalancedDiet		Nutrition	Controlvs2MonthsVsMonthsVs6MonthsVS8Months	No	Arterial Cholesterol	Continous	LipidsRelated	Physiological parameter	Not Feasible	Lower	<0.001	Significant	Yes	Not Possible	Unspecified	Unspecified	Unspecified	No
42	H. N. Beaufrere, J. G.//Wakamatsu, N.//Clubb, S.//Cray, C.//Tully, T. N.	2013	Experimental Diet-Induced Atherosclerosis in Quaker Parrots (Myiopsitta monachus)	Myiopsitta monachus	Myiopsitta		16	Juveniles/Adults	Lab	Between subjects		B	1%CholesterolDiet	UnbalancedDiet		Nutrition	ControlVsMonthsVs6MonthsVS8Months	No	Hepatic cholesterol	Continous	LipidsRelated	Physiological parameter	Not Feasible	Lower	<0.001	Significant	Yes	Not Possible	Unspecified	Unspecified	Unspecified	No
42	H. N. Beaufrere, J. G.//Wakamatsu, N.//Clubb, S.//Cray, C.//Tully, T. N.	2013	Experimental Diet-Induced Atherosclerosis in Quaker Parrots (Myiopsitta monachus)	Myiopsitta monachus	Myiopsitta		16	Juveniles/Adults	Lab	Between subjects		B	Controlvs2MonthsVsMonthsVs6MonthsVS8Months1%cholesterolDiet	PlasmaCholesterolAtEuthanasia		Physiological	Correlation	Yes	Arterial Cholesterol	Continous	LipidsRelated	Physiological parameter	Not Feasible	Positive Correlation	<0.001	Significant	Yes	Not Possible	Unspecified	Unspecified	Unspecified	No
42	H. N. Beaufrere, J. G.//Wakamatsu, N.//Clubb, S.//Cray, C.//Tully, T. N.	2013	Experimental Diet-Induced Atherosclerosis in Quaker Parrots (Myiopsitta monachus)	Myiopsitta monachus	Myiopsitta		16	Juveniles/Adults	Lab	Between subjects		B	Controlvs2MonthsVsMonthsVs6MonthsVS8Months1%cholesterolDiet	PlasmaCholesterolAtEuthanasia		Physiological	Correlation	Yes	Hepatic cholesterol	Continous	LipidsRelated	Physiological parameter	Not Feasible	Positive Correlation	<0.001	Significant	Yes	Not Possible	Unspecified	Unspecified	Unspecified	No
42	H. N. Beaufrere, J. G.//Wakamatsu, N.//Clubb, S.//Cray, C.//Tully, T. N.	2013	Experimental Diet-Induced Atherosclerosis in Quaker Parrots (Myiopsitta monachus)	Myiopsitta monachus	Myiopsitta		16	Juveniles/Adults	Lab	Between subjects		B	1%CholesterolDiet	UnbalancedDiet		Nutrition	ControlVs2Months/4Months/6Months/8Months	No	FoodConsumption	Continous	Feeding	Maintenance behaviour	Feasible	Higher	0.025	Significant	Yes	Not Possible	Unspecified	Unspecified	Unspecified	No
42	H. N. Beaufrere, J. G.//Wakamatsu, N.//Clubb, S.//Cray, C.//Tully, T. N.	2013	Experimental Diet-Induced Atherosclerosis in Quaker Parrots (Myiopsitta monachus)	Myiopsitta monachus	Myiopsitta		16	Juveniles/Adults	Lab	Between subjects		B	Controlvs2MonthsVsMonthsVs6MonthsVS8Months1%cholesterolDiet	PlasmaCholesterolAtEuthanasia		Physiological	Correlation	Yes	ArtherosclerotycLesionType	Score	Health	Diseases and Pathologies	Not Feasible	Positive Correlation	<0.001	Significant	Yes	Not Possible	Unspecified	Unspecified	Unspecified	No
43	H. Y. M. Kinkaid, D. S. Mills, S. G. Nichols, R. K. Meagher and G. J. Mason	2013	Feather-damaging Behaviour in Companion Parrots: An Initial Analysis of Potential Demographic Risk Factors	Multiple	Multiple	Amazona aestiva_x000D_ Amazona amazonica _x000D_ Ara ararauna _x000D_ Cacatua alba _x000D_ Diopsittaca nobilis _x000D_ Eclectus roratus _x000D_ Myiopsitta monachus_x000D_ Poicephalus senegalus Psittacus erithacus erithacus_x000D_ Psittacus erithacus timneh	345	All	Companion	Between subjects	Not Possible	B	Questionnaire	Age		Demographic	AdolescentVSJuvenile	No	FDB	Binomial	Indirect Measure of Feather Damaging Behaviours	Body measurement	Feasible	Higher	0.0358	Significant	Not Possible	Not Possible	Not Possible	Not Possible	Not Possible	Yes
43	H. Y. M. Kinkaid, D. S. Mills, S. G. Nichols, R. K. Meagher and G. J. Mason	2013	Feather-damaging Behaviour in Companion Parrots: An Initial Analysis of Potential Demographic Risk Factors	Multiple	Multiple	Amazona aestiva_x000D_ Amazona amazonica _x000D_ Ara ararauna _x000D_ Cacatua alba _x000D_ Diopsittaca nobilis _x000D_ Eclectus roratus _x000D_ Myiopsitta monachus_x000D_ Poicephalus senegalus Psittacus erithacus erithacus_x000D_ Psittacus erithacus timneh	409	All	Companion	Between subjects	Not Possible	B	Questionnaire	Age		Demographic	AdultVSJuvenile	No	FDB	Binomial	Indirect Measure of Feather Damaging Behaviours	Body measurement	Feasible	Higher	0.0004	Significant	Not Possible	Not Possible	Not Possible	Not Possible	Not Possible	Yes
43	H. Y. M. Kinkaid, D. S. Mills, S. G. Nichols, R. K. Meagher and G. J. Mason	2013	Feather-damaging Behaviour in Companion Parrots: An Initial Analysis of Potential Demographic Risk Factors	Multiple	Multiple	Amazona aestiva_x000D_ Amazona amazonica _x000D_ Ara ararauna _x000D_ Cacatua alba _x000D_ Diopsittaca nobilis _x000D_ Eclectus roratus _x000D_ Myiopsitta monachus_x000D_ Poicephalus senegalus Psittacus erithacus erithacus_x000D_ Psittacus erithacus timneh	266	All	Companion	Between subjects	Not Possible	B	Questionnaire	Age		Demographic	AdultVSAdolescent	No	FDB	Binomial	Indirect Measure of Feather Damaging Behaviours	Body measurement	Feasible	Higher	0.3619	Not Significant	Not Possible	Not Possible	Not Possible	Not Possible	Not Possible	Yes
43	H. Y. M. Kinkaid, D. S. Mills, S. G. Nichols, R. K. Meagher and G. J. Mason	2013	Feather-damaging Behaviour in Companion Parrots: An Initial Analysis of Potential Demographic Risk Factors	Multiple	Multiple	Amazona aestiva_x000D_ Amazona amazonica _x000D_ Ara ararauna _x000D_ Cacatua alba _x000D_ Diopsittaca nobilis _x000D_ Eclectus roratus _x000D_ Myiopsitta monachus_x000D_ Poicephalus senegalus Psittacus erithacus erithacus_x000D_ Psittacus erithacus timneh	538	All	Companion	Between subjects	Not Possible	B	Questionnaire	Species		Demographic	Cacatua Alba VS All	No	FDB	Binomial	Indirect Measure of Feather Damaging Behaviours	Body measurement	Feasible	Higher	<0.005	Significant	Not Possible	Not Possible	Not Possible	Not Possible	Not Possible	Yes
43	H. Y. M. Kinkaid, D. S. Mills, S. G. Nichols, R. K. Meagher and G. J. Mason	2013	Feather-damaging Behaviour in Companion Parrots: An Initial Analysis of Potential Demographic Risk Factors	Multiple	Multiple	Amazona aestiva_x000D_ Amazona amazonica _x000D_ Ara ararauna _x000D_ Cacatua alba _x000D_ Diopsittaca nobilis _x000D_ Eclectus roratus _x000D_ Myiopsitta monachus_x000D_ Poicephalus senegalus Psittacus erithacus erithacus_x000D_ Psittacus erithacus timneh	538	All	Companion	Between subjects	Not Possible	B	Questionnaire	HatchOrigin		HAI	CaptiveHatchVSWidHatchVSUnknown	No	FDB	Binomial	Indirect Measure of Feather Damaging Behaviours	Body measurement	Feasible	Not reported	0.521	Not Significant	Not Possible	Not Possible	Not Possible	Not Possible	Not Possible	Yes
43	H. Y. M. Kinkaid, D. S. Mills, S. G. Nichols, R. K. Meagher and G. J. Mason	2013	Feather-damaging Behaviour in Companion Parrots: An Initial Analysis of Potential Demographic Risk Factors	Multiple	Multiple	Amazona aestiva_x000D_ Amazona amazonica _x000D_ Ara ararauna _x000D_ Cacatua alba _x000D_ Diopsittaca nobilis _x000D_ Eclectus roratus _x000D_ Myiopsitta monachus_x000D_ Poicephalus senegalus Psittacus erithacus erithacus_x000D_ Psittacus erithacus timneh	538	All	Companion	Between subjects	Not Possible	B	Questionnaire	Species		Demographic	Eclectus roratus VS All	No	FDB	Binomial	Indirect Measure of Feather Damaging Behaviours	Body measurement	Feasible	Higher	<0.05	Significant	Not Possible	Not Possible	Not Possible	Not Possible	Not Possible	Yes
43	H. Y. M. Kinkaid, D. S. Mills, S. G. Nichols, R. K. Meagher and G. J. Mason	2013	Feather-damaging Behaviour in Companion Parrots: An Initial Analysis of Potential Demographic Risk Factors	Multiple	Multiple	Amazona aestiva_x000D_ Amazona amazonica _x000D_ Ara ararauna _x000D_ Cacatua alba _x000D_ Diopsittaca nobilis _x000D_ Eclectus roratus _x000D_ Myiopsitta monachus_x000D_ Poicephalus senegalus Psittacus erithacus erithacus_x000D_ Psittacus erithacus timneh	538	All	Companion	Between subjects	Not Possible	B	Questionnaire	TimeInsideCage		Enrichment	high/low	No	FDB	Binomial	Indirect Measure of Feather Damaging Behaviours	Body measurement	Feasible	Not reported	Not Significant	Not Significant	Not Possible	Not Possible	Not Possible	Not Possible	Not Possible	Yes
43	H. Y. M. Kinkaid, D. S. Mills, S. G. Nichols, R. K. Meagher and G. J. Mason	2013	Feather-damaging Behaviour in Companion Parrots: An Initial Analysis of Potential Demographic Risk Factors	Multiple	Multiple	Amazona aestiva_x000D_ Amazona amazonica _x000D_ Ara ararauna _x000D_ Cacatua alba _x000D_ Diopsittaca nobilis _x000D_ Eclectus roratus _x000D_ Myiopsitta monachus_x000D_ Poicephalus senegalus Psittacus erithacus erithacus_x000D_ Psittacus erithacus timneh	319	All	Companion	Between subjects	Not Possible	B	Questionnaire	MaleVsFemale		Demographic	MaleVsFemale	No	FDB	Binomial	Indirect Measure of Feather Damaging Behaviours	Body measurement	Feasible	Lower	0.1996	Not Significant	Not Possible	Not Possible	Not Possible	Not Possible	Not Possible	Yes
43	H. Y. M. Kinkaid, D. S. Mills, S. G. Nichols, R. K. Meagher and G. J. Mason	2013	Feather-damaging Behaviour in Companion Parrots: An Initial Analysis of Potential Demographic Risk Factors	Multiple	Multiple	Amazona aestiva_x000D_ Amazona amazonica _x000D_ Ara ararauna _x000D_ Cacatua alba _x000D_ Diopsittaca nobilis _x000D_ Eclectus roratus _x000D_ Myiopsitta monachus_x000D_ Poicephalus senegalus Psittacus erithacus erithacus_x000D_ Psittacus erithacus timneh	538	All	Companion	Between subjects	Not Possible	B	Questionnaire	OutdoorAccess		Enrichment	Yes/No	No	FDB	Binomial	Indirect Measure of Feather Damaging Behaviours	Body measurement	Feasible	Not reported	Not Significant	Not Significant	Not Possible	Not Possible	Not Possible	Not Possible	Not Possible	Yes
43	H. Y. M. Kinkaid, D. S. Mills, S. G. Nichols, R. K. Meagher and G. J. Mason	2013	Feather-damaging Behaviour in Companion Parrots: An Initial Analysis of Potential Demographic Risk Factors	Multiple	Multiple	Amazona aestiva_x000D_ Amazona amazonica _x000D_ Ara ararauna _x000D_ Cacatua alba _x000D_ Diopsittaca nobilis _x000D_ Eclectus roratus _x000D_ Myiopsitta monachus_x000D_ Poicephalus senegalus Psittacus erithacus erithacus_x000D_ Psittacus erithacus timneh	538	All	Companion	Between subjects	Not Possible	B	Questionnaire	DietFreshness		Nutrition	Yes/No	No	FDB	Binomial	Indirect Measure of Feather Damaging Behaviours	Body measurement	Feasible	Not reported	0.284	Not Significant	Not Possible	Not Possible	Not Possible	Not Possible	Not Possible	Yes
44	S. C. Cabezas, M.//Tella, J. L.//Marchant, T. A.//Bortolotti, G. R.	2013	Differences in acute stress responses between wild-caught and captive-bred birds: a physiological mechanism contributing to current avian invasions?	Multiple	Multiple	Aratinga acuticaudata _x000D_ Aratinga leucophthalmus _x000D_ Aratinga pertinax _x000D_ Barnadius zonarius _x000D_ Cyanoliseus patagonus _x000D_ Myiopsitta monachus Nandayus nenday _x000D_ Platycercus elegaNot Significant Poicephalus senegalus _x000D_ Polytelis anthopeplus _x000D_ Psittacula krameri	47	Unspecified	Lab	Between subjects	Not Possible	B	Restrain test	BodyMass		Physical	Correlation	No	Plasma Corticosterone	Continous	StressRelated	Physiological parameter	Not Feasible	Not reported	>0.11	Not Significant	Not Possible	Not Possible	Unspecified	Yes	Yes	No
44	S. C. Cabezas, M.//Tella, J. L.//Marchant, T. A.//Bortolotti, G. R.	2013	Differences in acute stress responses between wild-caught and captive-bred birds: a physiological mechanism contributing to current avian invasions?	Multiple	Multiple	Aratinga acuticaudata _x000D_ Aratinga leucophthalmus _x000D_ Aratinga pertinax _x000D_ Barnadius zonarius _x000D_ Cyanoliseus patagonus _x000D_ Myiopsitta monachus Nandayus nenday _x000D_ Platycercus elegaNot Significant Poicephalus senegalus _x000D_ Polytelis anthopeplus _x000D_ Psittacula krameri	47	Unspecified	Lab	Between subjects	Not Possible	B	Restrain test	Bird Sex		Demographic	Female vs Male	No	Plasma Corticosterone	Continous	StressRelated	Physiological parameter	Not Feasible	Not reported	>0.11	Not Significant	Not Possible	Not Possible	Unspecified	Yes	Yes	No
44	S. C. Cabezas, M.//Tella, J. L.//Marchant, T. A.//Bortolotti, G. R.	2013	Differences in acute stress responses between wild-caught and captive-bred birds: a physiological mechanism contributing to current avian invasions?	Multiple	Multiple	Aratinga acuticaudata _x000D_ Aratinga leucophthalmus _x000D_ Aratinga pertinax _x000D_ Barnadius zonarius _x000D_ Cyanoliseus patagonus _x000D_ Myiopsitta monachus Nandayus nenday _x000D_ Platycercus elegaNot Significant Poicephalus senegalus _x000D_ Polytelis anthopeplus _x000D_ Psittacula krameri	47	Unspecified	Lab	Between subjects	Not Possible	B	Restrain test	TimeOFTheDay		Physiological	NotSpecified	No	Plasma Corticosterone	Continous	StressRelated	Physiological parameter	Not Feasible	Not reported	>0.11	Not Significant	Not Possible	Not Possible	Unspecified	Yes	Yes	No
44	S. C. Cabezas, M.//Tella, J. L.//Marchant, T. A.//Bortolotti, G. R.	2013	Differences in acute stress responses between wild-caught and captive-bred birds: a physiological mechanism contributing to current avian invasions?	Multiple	Multiple	Aratinga acuticaudata _x000D_ Aratinga leucophthalmus _x000D_ Aratinga pertinax _x000D_ Barnadius zonarius _x000D_ Cyanoliseus patagonus _x000D_ Myiopsitta monachus Nandayus nenday _x000D_ Platycercus elegaNot Significant Poicephalus senegalus _x000D_ Polytelis anthopeplus _x000D_ Psittacula krameri	47	Unspecified	Lab	Between subjects	Not Possible	B	Restrain test	Species		Demographic	Species	No	Plasma Corticosterone	Continous	StressRelated	Physiological parameter	Not Feasible	Not reported	0.052	Not Significant	Not Possible	Not Possible	Unspecified	Yes	Yes	No
44	S. C. Cabezas, M.//Tella, J. L.//Marchant, T. A.//Bortolotti, G. R.	2013	Differences in acute stress responses between wild-caught and captive-bred birds: a physiological mechanism contributing to current avian invasions?	Multiple	Multiple	Aratinga acuticaudata _x000D_ Aratinga leucophthalmus _x000D_ Aratinga pertinax _x000D_ Barnadius zonarius _x000D_ Cyanoliseus patagonus _x000D_ Myiopsitta monachus Nandayus nenday _x000D_ Platycercus elegaNot Significant Poicephalus senegalus _x000D_ Polytelis anthopeplus _x000D_ Psittacula krameri	47	Unspecified	Lab	Between subjects	Not Possible	B	Restrain test	Inappropriate Handling		HAI	10minVS45min	No	Plasma Corticosterone	Continous	StressRelated	Physiological parameter	Not Feasible	Lower	0.036	Significant	Not Possible	Not Possible	Unspecified	Yes	Yes	No
44	S. C. Cabezas, M.//Tella, J. L.//Marchant, T. A.//Bortolotti, G. R.	2013	Differences in acute stress responses between wild-caught and captive-bred birds: a physiological mechanism contributing to current avian invasions?	Multiple	Multiple	Aratinga acuticaudata _x000D_ Aratinga leucophthalmus _x000D_ Aratinga pertinax _x000D_ Barnadius zonarius _x000D_ Cyanoliseus patagonus _x000D_ Myiopsitta monachus Nandayus nenday _x000D_ Platycercus elegaNot Significant Poicephalus senegalus _x000D_ Polytelis anthopeplus _x000D_ Psittacula krameri	47	Unspecified	Lab	Between subjects	Not Possible	B	Restrain test	WildcaughtVSCaptiveReared(interspecific)		HAI	10minRestrainVS45minRestrain	No	Plasma Corticosterone	Continous	StressRelated	Physiological parameter	Not Feasible	Higher	0.009	Significant	Not Possible	Not Possible	Unspecified	Yes	Yes	No
44	S. C. Cabezas, M.//Tella, J. L.//Marchant, T. A.//Bortolotti, G. R.	2013	Differences in acute stress responses between wild-caught and captive-bred birds: a physiological mechanism contributing to current avian invasions?	Multiple	Multiple	Aratinga acuticaudata _x000D_ Aratinga leucophthalmus _x000D_ Aratinga pertinax _x000D_ Barnadius zonarius _x000D_ Cyanoliseus patagonus _x000D_ Myiopsitta monachus Nandayus nenday _x000D_ Platycercus elegaNot Significant Poicephalus senegalus _x000D_ Polytelis anthopeplus _x000D_ Psittacula krameri	47	Unspecified	Lab	Between subjects	Not Possible	B	Restrain test	WildcaughtVSCaptiveReared(intraspecific)		HAI	10minRestrainVS45minRestrain	No	Plasma Corticosterone	Continous	StressRelated	Physiological parameter	Not Feasible	Higher	0.007	Significant	Not Possible	Not Possible	Unspecified	Yes	Yes	No
45	Y. R. A. B. van Zeeland, M. J.//van der Valk, L.//Schoemaker, N. J.//Lumeij, J. T.	2013	Evaluation of a novel feather scoring system for monitoring feather damaging behaviour in parrots	Psittacus erithacus erithacus	Psittacus		25	Unspecified	Companion	Not Possible	Not Possible	U	MeehanVSNew	NA		NA	ICC InterObserver	No	Feather Score	Score	Indirect Measure of Feather Damaging Behaviours	Body measurement	Feasible	Not reported	Not Significant	Not Significant	Not Possible	Not Possible	Not Possible	Yes	Yes	Yes
45	Y. R. A. B. van Zeeland, M. J.//van der Valk, L.//Schoemaker, N. J.//Lumeij, J. T.	2013	Evaluation of a novel feather scoring system for monitoring feather damaging behaviour in parrots	Psittacus erithacus erithacus	Psittacus		25	Unspecified	Companion	Not Possible	Not Possible	U	MeehanVSNew	NA		NA	SEM interobserver	No	Feather Score	Score	Indirect Measure of Feather Damaging Behaviours	Body measurement	Feasible	Not reported	Not Significant	Not Significant	Not Possible	Not Possible	Not Possible	Yes	Yes	Yes
45	Y. R. A. B. van Zeeland, M. J.//van der Valk, L.//Schoemaker, N. J.//Lumeij, J. T.	2013	Evaluation of a novel feather scoring system for monitoring feather damaging behaviour in parrots	Psittacus erithacus erithacus	Psittacus		25	Unspecified	Companion	Not Possible	Not Possible	U	MeehanVSNew	NA		NA	ICC IntraObserverVeterinarians	No	Feather Score	Score	Indirect Measure of Feather Damaging Behaviours	Body measurement	Feasible	Lower	<0.01	Significant	Not Possible	Not Possible	Not Possible	Yes	Yes	Yes
45	Y. R. A. B. van Zeeland, M. J.//van der Valk, L.//Schoemaker, N. J.//Lumeij, J. T.	2013	Evaluation of a novel feather scoring system for monitoring feather damaging behaviour in parrots	Psittacus erithacus erithacus	Psittacus		25	Unspecified	Companion	Not Possible	Not Possible	U	MeehanVSNew	NA		NA	SEM intraobserver	No	Feather Score	Score	Indirect Measure of Feather Damaging Behaviours	Body measurement	Feasible	Higher	<0.01	Significant	Not Possible	Not Possible	Not Possible	Yes	Yes	Yes
46	Y. R. A. v. S. Zeeland, N. J.//Ravesteijn, M. M.//Mol, M.//Lumeij, J. T.	2013	Efficacy of foraging enrichments to increase foraging time in Grey parrots (Psittacus erithacus erithacus)	Psittacus erithacus erithacus	Psittacus		12	All	Unspecified	Within subjects	7	B	ForagingEnrichment(from1to7days)	LackOfEnrichments		Enrichment	EnrichedvsBaseline	No	Foraging(min/day)	Continous	Foraging	Explorative and Foraging behaviour	Feasible	Not reported	Not Significant	Not Significant	Not Possible	Yes	Not Possible	Unspecified	Unspecified	No
46	Y. R. A. v. S. Zeeland, N. J.//Ravesteijn, M. M.//Mol, M.//Lumeij, J. T.	2013	Efficacy of foraging enrichments to increase foraging time in Grey parrots (Psittacus erithacus erithacus)	Psittacus erithacus erithacus	Psittacus		12	All	Unspecified	Within subjects	7	B	ForagingDevice	LackOfEnrichments		Enrichment	EnrichedvsBaseline	No	ForagingBouts	Count	Foraging	Explorative and Foraging behaviour	Feasible	Not reported	Not Significant	Not Significant	Not Possible	Yes	Not Possible	Unspecified	Unspecified	No
46	Y. R. A. v. S. Zeeland, N. J.//Ravesteijn, M. M.//Mol, M.//Lumeij, J. T.	2013	Efficacy of foraging enrichments to increase foraging time in Grey parrots (Psittacus erithacus erithacus)	Psittacus erithacus erithacus	Psittacus		12	All	Unspecified	Within subjects	7	B	ForagingEnrichment	LackOfEnrichments	RearingMethod	Enrichment	EnrichedvsBaseline	No	Foraging(min/day)	Continous	Foraging	Explorative and Foraging behaviour	Feasible	Higher	0.809	Not Significant	Not Possible	Yes	Not Possible	Unspecified	Unspecified	No
46	Y. R. A. v. S. Zeeland, N. J.//Ravesteijn, M. M.//Mol, M.//Lumeij, J. T.	2013	Efficacy of foraging enrichments to increase foraging time in Grey parrots (Psittacus erithacus erithacus)	Psittacus erithacus erithacus	Psittacus		12	All	Unspecified	Within subjects	7	B	ForagingDeviceET7	LackOfEnrichments		Enrichment	EnrichedvsBaseline	No	Foraging(min/day)	Continous	Foraging	Explorative and Foraging behaviour	Feasible	Higher	0.004	Significant	Not Possible	Yes	Not Possible	Unspecified	Unspecified	No
46	Y. R. A. v. S. Zeeland, N. J.//Ravesteijn, M. M.//Mol, M.//Lumeij, J. T.	2013	Efficacy of foraging enrichments to increase foraging time in Grey parrots (Psittacus erithacus erithacus)	Psittacus erithacus erithacus	Psittacus		12	All	Unspecified	Within subjects	7	B	ForagingDeviceET7	LackOfEnrichments		Enrichment	EnrichedvsBaseline	No	Foraging(min/day)	Continous	Foraging	Explorative and Foraging behaviour	Feasible	Higher	0.004	Significant	Not Possible	Yes	Not Possible	Unspecified	Unspecified	No
46	Y. R. A. v. S. Zeeland, N. J.//Ravesteijn, M. M.//Mol, M.//Lumeij, J. T.	2013	Efficacy of foraging enrichments to increase foraging time in Grey parrots (Psittacus erithacus erithacus)	Psittacus erithacus erithacus	Psittacus		12	All	Unspecified	Within subjects	7	B	ForagingDeviceET8	LackOfEnrichments		Enrichment	EnrichedvsBaseline	No	Foraging(min/day)	Continous	Foraging	Explorative and Foraging behaviour	Feasible	Higher	0.004	Significant	Not Possible	Yes	Not Possible	Unspecified	Unspecified	No
46	Y. R. A. v. S. Zeeland, N. J.//Ravesteijn, M. M.//Mol, M.//Lumeij, J. T.	2013	Efficacy of foraging enrichments to increase foraging time in Grey parrots (Psittacus erithacus erithacus)	Psittacus erithacus erithacus	Psittacus		12	All	Unspecified	Within subjects	7	B	ForagingDeviceST1	LackOfEnrichments		Enrichment	EnrichedvsBaseline	No	Foraging(min/day)	Continous	Foraging	Explorative and Foraging behaviour	Feasible	Higher	0.004	Significant	Not Possible	Yes	Not Possible	Unspecified	Unspecified	No
46	Y. R. A. v. S. Zeeland, N. J.//Ravesteijn, M. M.//Mol, M.//Lumeij, J. T.	2013	Efficacy of foraging enrichments to increase foraging time in Grey parrots (Psittacus erithacus erithacus)	Psittacus erithacus erithacus	Psittacus		12	All	Unspecified	Within subjects	7	B	ForagingDevicePT1	LackOfEnrichments		Enrichment	EnrichedvsBaseline	No	Foraging(min/day)	Continous	Foraging	Explorative and Foraging behaviour	Feasible	Higher	0.003	Significant	Not Possible	Yes	Not Possible	Unspecified	Unspecified	No
46	Y. R. A. v. S. Zeeland, N. J.//Ravesteijn, M. M.//Mol, M.//Lumeij, J. T.	2013	Efficacy of foraging enrichments to increase foraging time in Grey parrots (Psittacus erithacus erithacus)	Psittacus erithacus erithacus	Psittacus		12	All	Unspecified	Within subjects	7	B	ForagingDeviceET2	LackOfEnrichments		Enrichment	EnrichedVsBaseline	No	ForagingBouts	Continous	Foraging	Explorative and Foraging behaviour	Feasible	Higher	0.003	Significant	Not Possible	Yes	Not Possible	Unspecified	Unspecified	No
46	Y. R. A. v. S. Zeeland, N. J.//Ravesteijn, M. M.//Mol, M.//Lumeij, J. T.	2013	Efficacy of foraging enrichments to increase foraging time in Grey parrots (Psittacus erithacus erithacus)	Psittacus erithacus erithacus	Psittacus		12	All	Unspecified	Within subjects	7	B	Foraging Enrichment(IncreaseExtractionTime)	LackOfEnrichments		Enrichment	EnrichedVsBaseline	No	FoodConsumption	Continous	Feeding	Maintenance behaviour	Feasible	Higher	0.002	Significant	Not Possible	Yes	Not Possible	Unspecified	Unspecified	No
46	Y. R. A. v. S. Zeeland, N. J.//Ravesteijn, M. M.//Mol, M.//Lumeij, J. T.	2013	Efficacy of foraging enrichments to increase foraging time in Grey parrots (Psittacus erithacus erithacus)	Psittacus erithacus erithacus	Psittacus		12	All	Unspecified	Within subjects	7	B	ForagingDeviceET4	LackOfEnrichments		Enrichment	EnrichedvsBaseline	No	Foraging(min/day)	Continous	Foraging	Explorative and Foraging behaviour	Feasible	Higher	0.001	Significant	Not Possible	Yes	Not Possible	Unspecified	Unspecified	No
46	Y. R. A. v. S. Zeeland, N. J.//Ravesteijn, M. M.//Mol, M.//Lumeij, J. T.	2013	Efficacy of foraging enrichments to increase foraging time in Grey parrots (Psittacus erithacus erithacus)	Psittacus erithacus erithacus	Psittacus		12	All	Unspecified	Within subjects	7	B	Foraging Enrichment	LackOfEnrichments		Enrichment	EnrichedVsBaseline	No	IntractionWithFood	Continous	Foraging	Explorative and Foraging behaviour	Feasible	Higher	0.001	Significant	Not Possible	Yes	Not Possible	Unspecified	Unspecified	No
46	Y. R. A. v. S. Zeeland, N. J.//Ravesteijn, M. M.//Mol, M.//Lumeij, J. T.	2013	Efficacy of foraging enrichments to increase foraging time in Grey parrots (Psittacus erithacus erithacus)	Psittacus erithacus erithacus	Psittacus		12	All	Unspecified	Within subjects	7	B	ForagingDevice	LackOfEnrichments		Enrichment	EnrichedvsBaseline	No	Foraging(min/day)	Continous	Foraging	Explorative and Foraging behaviour	Feasible	Higher	<0.001	Significant	Not Possible	Yes	Not Possible	Unspecified	Unspecified	No
46	Y. R. A. v. S. Zeeland, N. J.//Ravesteijn, M. M.//Mol, M.//Lumeij, J. T.	2013	Efficacy of foraging enrichments to increase foraging time in Grey parrots (Psittacus erithacus erithacus)	Psittacus erithacus erithacus	Psittacus		12	All	Unspecified	Within subjects	7	B	ForagingDeviceET2	LackOfEnrichments		Enrichment	EnrichedvsBaseline	No	Foraging(min/day)	Continous	Foraging	Explorative and Foraging behaviour	Feasible	Higher	<0.001	Significant	Not Possible	Yes	Not Possible	Unspecified	Unspecified	No
46	Y. R. A. v. S. Zeeland, N. J.//Ravesteijn, M. M.//Mol, M.//Lumeij, J. T.	2013	Efficacy of foraging enrichments to increase foraging time in Grey parrots (Psittacus erithacus erithacus)	Psittacus erithacus erithacus	Psittacus		12	All	Unspecified	Within subjects	7	B	ForagingDeviceET6	LackOfEnrichments		Enrichment	EnrichedvsBaseline	No	Foraging(min/day)	Continous	Foraging	Explorative and Foraging behaviour	Feasible	Higher	<0.001	Significant	Not Possible	Yes	Not Possible	Unspecified	Unspecified	No
46	Y. R. A. v. S. Zeeland, N. J.//Ravesteijn, M. M.//Mol, M.//Lumeij, J. T.	2013	Efficacy of foraging enrichments to increase foraging time in Grey parrots (Psittacus erithacus erithacus)	Psittacus erithacus erithacus	Psittacus		12	All	Unspecified	Within subjects	7	B	Foraging Enrichment(LargeSizeFood)	LackOfEnrichments		Enrichment	EnrichedVsBaseline	No	FoodConsumption	Continous	Feeding	Maintenance behaviour	Feasible	Higher	<0.001	Significant	Not Possible	Yes	Not Possible	Unspecified	Unspecified	No
46	Y. R. A. v. S. Zeeland, N. J.//Ravesteijn, M. M.//Mol, M.//Lumeij, J. T.	2013	Efficacy of foraging enrichments to increase foraging time in Grey parrots (Psittacus erithacus erithacus)	Psittacus erithacus erithacus	Psittacus		12	All	Unspecified	Within subjects	7	B	ForagingDevice	MalevsFemale		Demographic	MaleVsFemale	No	Foraging(min/day)	Continous	Foraging	Explorative and Foraging behaviour	Feasible	Higher	0.634	Not Significant	Not Possible	Yes	Not Possible	Unspecified	Unspecified	No
46	Y. R. A. v. S. Zeeland, N. J.//Ravesteijn, M. M.//Mol, M.//Lumeij, J. T.	2013	Efficacy of foraging enrichments to increase foraging time in Grey parrots (Psittacus erithacus erithacus)	Psittacus erithacus erithacus	Psittacus		12	All	Unspecified	Within subjects	7	B	ForagingDevice	Age		Demographic	OldVSYoung	No	Foraging(min/day)	Continous	Foraging	Explorative and Foraging behaviour	Feasible	Higher	0.124	Not Significant	Not Possible	Yes	Not Possible	Unspecified	Unspecified	No
47	Y. R. A. v. Zeeland, M. M. J. A. v. d. Aa, C. M. Vinke, J. T. Lumeij and N. J. Schoemaker	2013	Behavioural testing to determine differences between coping styles in Grey parrots (Psittacus erithacus erithacus) with and without feather damaging behaviour	Psittacus erithacus erithacus	Psittacus		22	Juveniles/Adults	Shelter	Between subjects	5min	B	Restrain test	FDB		AbnormalBehav	FeatherDamgingVSNon-featherDamaging	No	Vocalization	Count	Human-Animal interaction	Social behaviour	Feasible	Lower	0.043	Significant	Not Possible	Unspecified	Not Possible	Unspecified	Unspecified	No
47	Y. R. A. v. Zeeland, M. M. J. A. v. d. Aa, C. M. Vinke, J. T. Lumeij and N. J. Schoemaker	2013	Behavioural testing to determine differences between coping styles in Grey parrots (Psittacus erithacus erithacus) with and without feather damaging behaviour	Psittacus erithacus erithacus	Psittacus		22	Juveniles/Adults	Shelter	Between subjects	5min	B	Restrain test	FDB		AbnormalBehav	FeatherDamgingVSNon-featherDamaging	No	Latency time to vocalizing	Continous	Human-Animal interaction	Social behaviour	Feasible	Higher	0.038	Significant	Not Possible	Unspecified	Not Possible	Unspecified	Unspecified	No
47	Y. R. A. v. Zeeland, M. M. J. A. v. d. Aa, C. M. Vinke, J. T. Lumeij and N. J. Schoemaker	2013	Behavioural testing to determine differences between coping styles in Grey parrots (Psittacus erithacus erithacus) with and without feather damaging behaviour	Psittacus erithacus erithacus	Psittacus		22	Juveniles/Adults	Shelter	Between subjects	5min	B	Restrain test	FDB		AbnormalBehav	FeatherDamgingVSNon-featherDamaging	No	Total duration of vocalization	Continous	Human-Animal interaction	Social behaviour	Feasible	Lower	0.02	Significant	Not Possible	Unspecified	Not Possible	Unspecified	Unspecified	No
47	Y. R. A. v. Zeeland, M. M. J. A. v. d. Aa, C. M. Vinke, J. T. Lumeij and N. J. Schoemaker	2013	Behavioural testing to determine differences between coping styles in Grey parrots (Psittacus erithacus erithacus) with and without feather damaging behaviour	Psittacus erithacus erithacus	Psittacus		22	Juveniles/Adults	Shelter	Between subjects	5min	B	Restrain test	FDB		AbnormalBehav	FeatherDamgingVSNon-featherDamaging	No	Struggling attempts	Count	Human-Animal interaction	Social behaviour	Feasible	Higher	0.904	Not Significant	Not Possible	Unspecified	Not Possible	Unspecified	Unspecified	No
47	Y. R. A. v. Zeeland, M. M. J. A. v. d. Aa, C. M. Vinke, J. T. Lumeij and N. J. Schoemaker	2013	Behavioural testing to determine differences between coping styles in Grey parrots (Psittacus erithacus erithacus) with and without feather damaging behaviour	Psittacus erithacus erithacus	Psittacus		22	Juveniles/Adults	Shelter	Between subjects	5min	B	Restrain test	FDB		AbnormalBehav	FeatherDamgingVSNon-featherDamaging	No	Total struggling time	Continous	Human-Animal interaction	Social behaviour	Feasible	Lower	0.88	Not Significant	Not Possible	Unspecified	Not Possible	Unspecified	Unspecified	No
47	Y. R. A. v. Zeeland, M. M. J. A. v. d. Aa, C. M. Vinke, J. T. Lumeij and N. J. Schoemaker	2013	Behavioural testing to determine differences between coping styles in Grey parrots (Psittacus erithacus erithacus) with and without feather damaging behaviour	Psittacus erithacus erithacus	Psittacus		22	Juveniles/Adults	Shelter	Between subjects	5min	B	Restrain test	FDB		AbnormalBehav	FeatherDamgingVSNon-featherDamaging	No	Respiration rate	Count	Other	Physiological parameter	Feasible	Higher	0.82	Not Significant	Not Possible	Unspecified	Not Possible	Unspecified	Unspecified	No
47	Y. R. A. v. Zeeland, M. M. J. A. v. d. Aa, C. M. Vinke, J. T. Lumeij and N. J. Schoemaker	2013	Behavioural testing to determine differences between coping styles in Grey parrots (Psittacus erithacus erithacus) with and without feather damaging behaviour	Psittacus erithacus erithacus	Psittacus		22	Juveniles/Adults	Shelter	Between subjects	5min	B	Restrain test	FDB		AbnormalBehav	FeatherDamgingVSNon-featherDamaging	No	Blinking frequency	Count	Other	Physiological parameter	Feasible	Higher	0.69	Not Significant	Not Possible	Unspecified	Not Possible	Unspecified	Unspecified	No
47	Y. R. A. v. Zeeland, M. M. J. A. v. d. Aa, C. M. Vinke, J. T. Lumeij and N. J. Schoemaker	2013	Behavioural testing to determine differences between coping styles in Grey parrots (Psittacus erithacus erithacus) with and without feather damaging behaviour	Psittacus erithacus erithacus	Psittacus		22	Juveniles/Adults	Shelter	Between subjects	5min	B	Restrain test	FDB		AbnormalBehav	FeatherDamgingVSNon-featherDamaging	No	Latency time to struggling	Continous	Human-Animal interaction	Social behaviour	Feasible	Higher	0.436	Not Significant	Not Possible	Unspecified	Not Possible	Unspecified	Unspecified	No
47	Y. R. A. v. Zeeland, M. M. J. A. v. d. Aa, C. M. Vinke, J. T. Lumeij and N. J. Schoemaker	2013	Behavioural testing to determine differences between coping styles in Grey parrots (Psittacus erithacus erithacus) with and without feather damaging behaviour	Psittacus erithacus erithacus	Psittacus		22	Juveniles/Adults	Shelter	Between subjects	5min	B	Restrain test	FDB		AbnormalBehav	FeatherDamgingVSNon-featherDamaging	No	Plasma Norepinephrine	Continous	Other	Physiological parameter	Not Feasible	Lower	0.41	Not Significant	Not Possible	Unspecified	Not Possible	Unspecified	Unspecified	No
47	Y. R. A. v. Zeeland, M. M. J. A. v. d. Aa, C. M. Vinke, J. T. Lumeij and N. J. Schoemaker	2013	Behavioural testing to determine differences between coping styles in Grey parrots (Psittacus erithacus erithacus) with and without feather damaging behaviour	Psittacus erithacus erithacus	Psittacus		22	Juveniles/Adults	Shelter	Between subjects	2min	B	Novel Object test	FDB		AbnormalBehav	FeatherDamgingVSNon-featherDamaging	No	LatencytoExplore	Continous	Reaction to new environment	Explorative and Foraging behaviour	Feasible	Lower	0.39	Not Significant	Not Possible	Unspecified	Not Possible	Unspecified	Unspecified	No
47	Y. R. A. v. Zeeland, M. M. J. A. v. d. Aa, C. M. Vinke, J. T. Lumeij and N. J. Schoemaker	2013	Behavioural testing to determine differences between coping styles in Grey parrots (Psittacus erithacus erithacus) with and without feather damaging behaviour	Psittacus erithacus erithacus	Psittacus		22	Juveniles/Adults	Shelter	Between subjects	2min	B	Novel Object test	FDB		AbnormalBehav	FeatherDamgingVSNon-featherDamaging	No	Explore	Continous	Reaction to novel object	Explorative and Foraging behaviour	Feasible	Higher	0.33	Not Significant	Not Possible	Unspecified	Not Possible	Unspecified	Unspecified	No
47	Y. R. A. v. Zeeland, M. M. J. A. v. d. Aa, C. M. Vinke, J. T. Lumeij and N. J. Schoemaker	2013	Behavioural testing to determine differences between coping styles in Grey parrots (Psittacus erithacus erithacus) with and without feather damaging behaviour	Psittacus erithacus erithacus	Psittacus		22	Juveniles/Adults	Shelter	Between subjects	5min	B	Restrain test	FDB		AbnormalBehav	FeatherDamgingVSNon-featherDamaging	No	Plasma Corticosterone	Continous	StressRelated	Physiological parameter	Not Feasible	Lower	0.078	Not Significant	Not Possible	Unspecified	Not Possible	Unspecified	Unspecified	No
47	Y. R. A. v. Zeeland, M. M. J. A. v. d. Aa, C. M. Vinke, J. T. Lumeij and N. J. Schoemaker	2013	Behavioural testing to determine differences between coping styles in Grey parrots (Psittacus erithacus erithacus) with and without feather damaging behaviour	Psittacus erithacus erithacus	Psittacus		22	Juveniles/Adults	Shelter	Between subjects	5min	B	Open Field test	FDB		AbnormalBehav	FeatherDamgingVSNon-featherDamaging	No	Pattern of exploration	Binomial	Reaction to new environment	Explorative and Foraging behaviour	Feasible	Lower	0.03	Significant	Not Possible	Unspecified	Not Possible	Unspecified	Unspecified	No
47	Y. R. A. v. Zeeland, M. M. J. A. v. d. Aa, C. M. Vinke, J. T. Lumeij and N. J. Schoemaker	2013	Behavioural testing to determine differences between coping styles in Grey parrots (Psittacus erithacus erithacus) with and without feather damaging behaviour	Psittacus erithacus erithacus	Psittacus		22	Juveniles/Adults	Shelter	Between subjects	5min	B	Open Field test	FDB		AbnormalBehav	FeatherDamgingVSNon-featherDamaging	No	LatencytoExplore	Continous	Reaction to new environment	Explorative and Foraging behaviour	Feasible	Lower	0.024	Significant	Not Possible	Unspecified	Not Possible	Unspecified	Unspecified	No
47	Y. R. A. v. Zeeland, M. M. J. A. v. d. Aa, C. M. Vinke, J. T. Lumeij and N. J. Schoemaker	2013	Behavioural testing to determine differences between coping styles in Grey parrots (Psittacus erithacus erithacus) with and without feather damaging behaviour	Psittacus erithacus erithacus	Psittacus		22	Juveniles/Adults	Shelter	Between subjects	5min	B	Open Field test	FDB		AbnormalBehav	FeatherDamgingVSNon-featherDamaging	No	Amount of squares covered	Count	Reaction to new environment	Explorative and Foraging behaviour	Feasible	Higher	0.02	Significant	Not Possible	Unspecified	Not Possible	Unspecified	Unspecified	No
47	Y. R. A. v. Zeeland, M. M. J. A. v. d. Aa, C. M. Vinke, J. T. Lumeij and N. J. Schoemaker	2013	Behavioural testing to determine differences between coping styles in Grey parrots (Psittacus erithacus erithacus) with and without feather damaging behaviour	Psittacus erithacus erithacus	Psittacus		22	Juveniles/Adults	Shelter	Between subjects	5min	B	Open Field test	FDB		AbnormalBehav	FeatherDamgingVSNon-featherDamaging	No	Total distance covered (cm)	Continous	Reaction to new environment	Explorative and Foraging behaviour	Feasible	Higher	0.019	Significant	Not Possible	Unspecified	Not Possible	Unspecified	Unspecified	No
47	Y. R. A. v. Zeeland, M. M. J. A. v. d. Aa, C. M. Vinke, J. T. Lumeij and N. J. Schoemaker	2013	Behavioural testing to determine differences between coping styles in Grey parrots (Psittacus erithacus erithacus) with and without feather damaging behaviour	Psittacus erithacus erithacus	Psittacus		22	Juveniles/Adults	Shelter	Between subjects	5min	B	Open Field test	FDB		AbnormalBehav	FeatherDamgingVSNon-featherDamaging	No	Explore	Continous	Reaction to new environment	Explorative and Foraging behaviour	Feasible	Higher	0.01	Significant	Not Possible	Unspecified	Not Possible	Unspecified	Unspecified	No
47	Y. R. A. v. Zeeland, M. M. J. A. v. d. Aa, C. M. Vinke, J. T. Lumeij and N. J. Schoemaker	2013	Behavioural testing to determine differences between coping styles in Grey parrots (Psittacus erithacus erithacus) with and without feather damaging behaviour	Psittacus erithacus erithacus	Psittacus		22	Juveniles/Adults	Shelter	Between subjects	2min	B	Novel Object test	Personality		AbnormalBehav	FeatherDamgingVSNon-featherDamaging	No	Proactive response (or reactive) towards novel object	Count	Cognitive	Explorative and Foraging behaviour	Feasible	Higher	0.006	Significant	Not Possible	Unspecified	Not Possible	Unspecified	Unspecified	No
47	Y. R. A. v. Zeeland, M. M. J. A. v. d. Aa, C. M. Vinke, J. T. Lumeij and N. J. Schoemaker	2013	Behavioural testing to determine differences between coping styles in Grey parrots (Psittacus erithacus erithacus) with and without feather damaging behaviour	Psittacus erithacus erithacus	Psittacus		22	Juveniles/Adults	Shelter	Between subjects	5min	B	Open Field test	CopingStyle		Personality	ProactiveVSReactive	No	FDB	Binomial	Indirect Measure of Feather Damaging Behaviours	Body measurement	Feasible	Higher	0.03	Significant	Not Possible	Unspecified	Not Possible	Unspecified	Unspecified	No
47	Y. R. A. v. Zeeland, M. M. J. A. v. d. Aa, C. M. Vinke, J. T. Lumeij and N. J. Schoemaker	2013	Behavioural testing to determine differences between coping styles in Grey parrots (Psittacus erithacus erithacus) with and without feather damaging behaviour	Psittacus erithacus erithacus	Psittacus		22	Juveniles/Adults	Shelter	Between subjects	2min	B	Novel Object test	CopingStyle		Personality	ProactiveVSReactive	No	FDB	Binomial	Indirect Measure of Feather Damaging Behaviours	Body measurement	Feasible	Higher	0.004	Significant	Not Possible	Unspecified	Not Possible	Unspecified	Unspecified	No
47	Y. R. A. v. Zeeland, M. M. J. A. v. d. Aa, C. M. Vinke, J. T. Lumeij and N. J. Schoemaker	2013	Behavioural testing to determine differences between coping styles in Grey parrots (Psittacus erithacus erithacus) with and without feather damaging behaviour	Psittacus erithacus erithacus	Psittacus		22	Juveniles/Adults	Shelter	Between subjects	5min	B	Restrain test	CopingStyle		Personality	ProactiveVSReactive	No	FDB	Binomial	Indirect Measure of Feather Damaging Behaviours	Body measurement	Feasible	Lower	1	Significant	Not Possible	Unspecified	Not Possible	Unspecified	Unspecified	No
48	D. P. Aydinonat, D. J.//Smith, S.//Moodley, Y.//Hoelzl, F.//Knauer, F.//Schwarzenberger, F.	2014	Social isolation shortens telomeres in African Grey parrots (Psittacus erithacus erithacus)	Psittacus erithacus erithacus	Psittacus		45	All	Companion	Between subjects	Not Possible	B	Observation	MalevsFemale		Demographic	MaleVsFemale	No	TelomereLenght	Continous	Other	Physiological parameter	Not Feasible	Not reported	0.248	Not Significant	Not Possible	Not Possible	Not Possible	Yes	Unspecified	Yes
48	D. P. Aydinonat, D. J.//Smith, S.//Moodley, Y.//Hoelzl, F.//Knauer, F.//Schwarzenberger, F.	2014	Social isolation shortens telomeres in African Grey parrots (Psittacus erithacus erithacus)	Psittacus erithacus erithacus	Psittacus		45	All	Companion	Between subjects	Not Possible	B	Observation	Age		Demographic	OldVSYoung	No	TelomereLenght	Continous	Other	Physiological parameter	Not Feasible	Lower	<0.001	Significant	Not Possible	Not Possible	Not Possible	Yes	Unspecified	Yes
48	D. P. Aydinonat, D. J.//Smith, S.//Moodley, Y.//Hoelzl, F.//Knauer, F.//Schwarzenberger, F.	2014	Social isolation shortens telomeres in African Grey parrots (Psittacus erithacus erithacus)	Psittacus erithacus erithacus	Psittacus		45	All	Companion	Between subjects	Not Possible	B	SocialEnrichment	Social Isolation		Social	SingleHousedvsPairHoused	No	TelomereLenght	Continous	Other	Physiological parameter	Not Feasible	Lower	<0.001	Significant	Not Possible	Not Possible	Not Possible	Yes	Unspecified	Yes
49	J. C. AndrÃ½sek, G.//JavorovÃ¡, J.//VeleckÃ¡, M.//VeÄeÅ™a, M.//Falta, D.	2014	Resting behaviour of parrots Loriculus galgulus	Loriculus galgulus	Loriculus		6	Unspecified	Unspecified	Within subjects	35	B	PreferenceTest	LackOfPreference		Enrichment	LocationPreference(wiremesh vs floor vs original perches vs experimental perches)	No	PerchesPrefernce	Count	Preference	Explorative and Foraging behaviour	Feasible	Higher	<0.01	Significant	Not Possible	Not Possible	Not Possible	Unspecified	Unspecified	No
49	J. C. AndrÃ½sek, G.//JavorovÃ¡, J.//VeleckÃ¡, M.//VeÄeÅ™a, M.//Falta, D.	2014	Resting behaviour of parrots Loriculus galgulus	Loriculus galgulus	Loriculus		6	Unspecified	Unspecified	Within subjects	35	B	PreferenceTest	LackOfPreference		Enrichment	PerchesDiameterPreference(1cm vs 2cm vs 3 cm vs 4 cm vs 5 cm)	No	PerchesPrefernce	Count	Preference	Explorative and Foraging behaviour	Feasible	Higher	<0.01	Significant	Not Possible	Not Possible	Not Possible	Unspecified	Unspecified	No
49	J. C. AndrÃ½sek, G.//JavorovÃ¡, J.//VeleckÃ¡, M.//VeÄeÅ™a, M.//Falta, D.	2014	Resting behaviour of parrots Loriculus galgulus	Loriculus galgulus	Loriculus		6	Unspecified	Unspecified	Within subjects	35	B	PreferenceTest	LackOfPreference		Enrichment	Sectionpreference(A vsB vsC vsD vs E)	No	Section A&E of the aviary	Count	Preference	Explorative and Foraging behaviour	Feasible	Higher	<0.01	Significant	Not Possible	Not Possible	Not Possible	Unspecified	Unspecified	No
50	L. A. Gaskins and L. Hungerford	2014	Nonmedical Factors Associated With Feather Picking in Pet Psittacine Birds	Multiple	Multiple	Psittacus erithacus_x000D_ Nymphicus hollandicus Cockatoo (various species) Conure (various species)_x000D_ Macaw, large (various species) _x000D_ Parakeet (unknown species) (Amazona species) _x000D_ (Melopsitticus undulatus) (Pionites species)_x000D_ (Eclectus roratus)_x000D_ Lorie (various species)_x000D_ (Agapornis species) _x000D_ Macaw, mini (various species) _x000D_ (Forpus species) _x000D_…	168	All	Companion	Between subjects	Not Possible	B	Questionnaire	being rescued/rehomed		Demographic	Yes/No	No	FDB	Binomial	Indirect Measure of Feather Damaging Behaviours	Body measurement	Feasible	Higher	<0.01	Significant	Not Possible	Not Possible	Not Possible	Not Possible	Not Possible	Yes
50	L. A. Gaskins and L. Hungerford	2014	Nonmedical Factors Associated With Feather Picking in Pet Psittacine Birds	Multiple	Multiple	Psittacus erithacus_x000D_ Nymphicus hollandicus Cockatoo (various species) Conure (various species)_x000D_ Macaw, large (various species) _x000D_ Parakeet (unknown species) (Amazona species) _x000D_ (Melopsitticus undulatus) (Pionites species)_x000D_ (Eclectus roratus)_x000D_ Lorie (various species)_x000D_ (Agapornis species) _x000D_ Macaw, mini (various species) _x000D_ (Forpus species) _x000D_…	168	All	Companion	Between subjects	Not Possible	B	Questionnaire	Species		Demographic	AfricanGreyvsOthers	No	FDB	Binomial	Indirect Measure of Feather Damaging Behaviours	Body measurement	Feasible	Higher	<0.001	Significant	Not Possible	Not Possible	Not Possible	Not Possible	Not Possible	Yes
50	L. A. Gaskins and L. Hungerford	2014	Nonmedical Factors Associated With Feather Picking in Pet Psittacine Birds	Multiple	Multiple	Psittacus erithacus_x000D_ Nymphicus hollandicus Cockatoo (various species) Conure (various species)_x000D_ Macaw, large (various species) _x000D_ Parakeet (unknown species) (Amazona species) _x000D_ (Melopsitticus undulatus) (Pionites species)_x000D_ (Eclectus roratus)_x000D_ Lorie (various species)_x000D_ (Agapornis species) _x000D_ Macaw, mini (various species) _x000D_ (Forpus species) _x000D_…	168	All	Companion	Between subjects	Not Possible	B	Questionnaire	HumanFear		HAI	Afraid of Humans VS Not Afraid of Humans	No	FDB	Binomial	Indirect Measure of Feather Damaging Behaviours	Body measurement	Feasible	Lower	0.3	Not Significant	Not Possible	Not Possible	Not Possible	Not Possible	Not Possible	Yes
50	L. A. Gaskins and L. Hungerford	2014	Nonmedical Factors Associated With Feather Picking in Pet Psittacine Birds	Multiple	Multiple	Psittacus erithacus_x000D_ Nymphicus hollandicus Cockatoo (various species) Conure (various species)_x000D_ Macaw, large (various species) _x000D_ Parakeet (unknown species) (Amazona species) _x000D_ (Melopsitticus undulatus) (Pionites species)_x000D_ (Eclectus roratus)_x000D_ Lorie (various species)_x000D_ (Agapornis species) _x000D_ Macaw, mini (various species) _x000D_ (Forpus species) _x000D_…	168	All	Companion	Between subjects	Not Possible	B	Questionnaire	HumanAggression		HAI	AggressivetowardsHumanVsNotAggressiveTowardsHuman	No	FDB	Binomial	Indirect Measure of Feather Damaging Behaviours	Body measurement	Feasible	Higher	0.58	Not Significant	Not Possible	Not Possible	Not Possible	Not Possible	Not Possible	Yes
50	L. A. Gaskins and L. Hungerford	2014	Nonmedical Factors Associated With Feather Picking in Pet Psittacine Birds	Multiple	Multiple	Psittacus erithacus_x000D_ Nymphicus hollandicus Cockatoo (various species) Conure (various species)_x000D_ Macaw, large (various species) _x000D_ Parakeet (unknown species) (Amazona species) _x000D_ (Melopsitticus undulatus) (Pionites species)_x000D_ (Eclectus roratus)_x000D_ Lorie (various species)_x000D_ (Agapornis species) _x000D_ Macaw, mini (various species) _x000D_ (Forpus species) _x000D_…	168	All	Companion	Between subjects	Not Possible	B	Questionnaire	AnimalsInViewVSBirds/AnimalsInViewVsNoneInViewVSBirdsInView		Social	AnimalsInViewVSBirds/AnimalsInView Vs NoneInViewVSBirdsInView	No	FDB	Binomial	Indirect Measure of Feather Damaging Behaviours	Body measurement	Feasible	Lower	0.25	Not Significant	Not Possible	Not Possible	Not Possible	Not Possible	Not Possible	Yes
50	L. A. Gaskins and L. Hungerford	2014	Nonmedical Factors Associated With Feather Picking in Pet Psittacine Birds	Multiple	Multiple	Psittacus erithacus_x000D_ Nymphicus hollandicus Cockatoo (various species) Conure (various species)_x000D_ Macaw, large (various species) _x000D_ Parakeet (unknown species) (Amazona species) _x000D_ (Melopsitticus undulatus) (Pionites species)_x000D_ (Eclectus roratus)_x000D_ Lorie (various species)_x000D_ (Agapornis species) _x000D_ Macaw, mini (various species) _x000D_ (Forpus species) _x000D_…	168	All	Companion	Between subjects	Not Possible	B	Questionnaire	Species		Demographic	CockatoovsOthers	No	FDB	Binomial	Indirect Measure of Feather Damaging Behaviours	Body measurement	Feasible	Higher	<0.001	Significant	Not Possible	Not Possible	Not Possible	Not Possible	Not Possible	Yes
50	L. A. Gaskins and L. Hungerford	2014	Nonmedical Factors Associated With Feather Picking in Pet Psittacine Birds	Multiple	Multiple	Psittacus erithacus_x000D_ Nymphicus hollandicus Cockatoo (various species) Conure (various species)_x000D_ Macaw, large (various species) _x000D_ Parakeet (unknown species) (Amazona species) _x000D_ (Melopsitticus undulatus) (Pionites species)_x000D_ (Eclectus roratus)_x000D_ Lorie (various species)_x000D_ (Agapornis species) _x000D_ Macaw, mini (various species) _x000D_ (Forpus species) _x000D_…	168	All	Companion	Between subjects	Not Possible	B	Questionnaire	Bathed/Misted		Enrichment	dailyVsweeklyVSrarely	No	FDB	Binomial	Indirect Measure of Feather Damaging Behaviours	Body measurement	Feasible	Higher	0.12	Not Significant	Not Possible	Not Possible	Not Possible	Not Possible	Not Possible	Yes
50	L. A. Gaskins and L. Hungerford	2014	Nonmedical Factors Associated With Feather Picking in Pet Psittacine Birds	Multiple	Multiple	Psittacus erithacus_x000D_ Nymphicus hollandicus Cockatoo (various species) Conure (various species)_x000D_ Macaw, large (various species) _x000D_ Parakeet (unknown species) (Amazona species) _x000D_ (Melopsitticus undulatus) (Pionites species)_x000D_ (Eclectus roratus)_x000D_ Lorie (various species)_x000D_ (Agapornis species) _x000D_ Macaw, mini (various species) _x000D_ (Forpus species) _x000D_…	168	All	Companion	Between subjects	Not Possible	B	Questionnaire	Social Isolation		Social	GroupCagedVSNotCagedIndividuallyCagedVIndividuallyCaged	No	FDB	Binomial	Indirect Measure of Feather Damaging Behaviours	Body measurement	Feasible	Higher	0.31	Not Significant	Not Possible	Not Possible	Not Possible	Not Possible	Not Possible	Yes
50	L. A. Gaskins and L. Hungerford	2014	Nonmedical Factors Associated With Feather Picking in Pet Psittacine Birds	Multiple	Multiple	Psittacus erithacus_x000D_ Nymphicus hollandicus Cockatoo (various species) Conure (various species)_x000D_ Macaw, large (various species) _x000D_ Parakeet (unknown species) (Amazona species) _x000D_ (Melopsitticus undulatus) (Pionites species)_x000D_ (Eclectus roratus)_x000D_ Lorie (various species)_x000D_ (Agapornis species) _x000D_ Macaw, mini (various species) _x000D_ (Forpus species) _x000D_…	168	All	Companion	Between subjects	Not Possible	B	Questionnaire	SpacePerBird		Housing	High/Low	No	FDB	Binomial	Indirect Measure of Feather Damaging Behaviours	Body measurement	Feasible	Lower	0.37	Not Significant	Not Possible	Not Possible	Not Possible	Not Possible	Not Possible	Yes
50	L. A. Gaskins and L. Hungerford	2014	Nonmedical Factors Associated With Feather Picking in Pet Psittacine Birds	Multiple	Multiple	Psittacus erithacus_x000D_ Nymphicus hollandicus Cockatoo (various species) Conure (various species)_x000D_ Macaw, large (various species) _x000D_ Parakeet (unknown species) (Amazona species) _x000D_ (Melopsitticus undulatus) (Pionites species)_x000D_ (Eclectus roratus)_x000D_ Lorie (various species)_x000D_ (Agapornis species) _x000D_ Macaw, mini (various species) _x000D_ (Forpus species) _x000D_…	168	All	Companion	Between subjects	Not Possible	B	Questionnaire	TimeOfOwnership		HAI	high/low	No	FDB	Binomial	Indirect Measure of Feather Damaging Behaviours	Body measurement	Feasible	Not reported	0.16	Not Significant	Not Possible	Not Possible	Not Possible	Not Possible	Not Possible	Yes
50	L. A. Gaskins and L. Hungerford	2014	Nonmedical Factors Associated With Feather Picking in Pet Psittacine Birds	Multiple	Multiple	Psittacus erithacus_x000D_ Nymphicus hollandicus Cockatoo (various species) Conure (various species)_x000D_ Macaw, large (various species) _x000D_ Parakeet (unknown species) (Amazona species) _x000D_ (Melopsitticus undulatus) (Pionites species)_x000D_ (Eclectus roratus)_x000D_ Lorie (various species)_x000D_ (Agapornis species) _x000D_ Macaw, mini (various species) _x000D_ (Forpus species) _x000D_…	168	All	Companion	Between subjects	Not Possible	B	Questionnaire	OwnerAge		HAI	high/low	No	FDB	Binomial	Indirect Measure of Feather Damaging Behaviours	Body measurement	Feasible	Higher	0.14	Not Significant	Not Possible	Not Possible	Not Possible	Not Possible	Not Possible	Yes
50	L. A. Gaskins and L. Hungerford	2014	Nonmedical Factors Associated With Feather Picking in Pet Psittacine Birds	Multiple	Multiple	Psittacus erithacus_x000D_ Nymphicus hollandicus Cockatoo (various species) Conure (various species)_x000D_ Macaw, large (various species) _x000D_ Parakeet (unknown species) (Amazona species) _x000D_ (Melopsitticus undulatus) (Pionites species)_x000D_ (Eclectus roratus)_x000D_ Lorie (various species)_x000D_ (Agapornis species) _x000D_ Macaw, mini (various species) _x000D_ (Forpus species) _x000D_…	168	All	Companion	Between subjects	Not Possible	B	Questionnaire	MaleOwnerVSFemaleOwner		HAI	MaleOwnerVSFemaleOwner	No	FDB	Binomial	Indirect Measure of Feather Damaging Behaviours	Body measurement	Feasible	Higher	0.29	Not Significant	Not Possible	Not Possible	Not Possible	Not Possible	Not Possible	Yes
50	L. A. Gaskins and L. Hungerford	2014	Nonmedical Factors Associated With Feather Picking in Pet Psittacine Birds	Multiple	Multiple	Psittacus erithacus_x000D_ Nymphicus hollandicus Cockatoo (various species) Conure (various species)_x000D_ Macaw, large (various species) _x000D_ Parakeet (unknown species) (Amazona species) _x000D_ (Melopsitticus undulatus) (Pionites species)_x000D_ (Eclectus roratus)_x000D_ Lorie (various species)_x000D_ (Agapornis species) _x000D_ Macaw, mini (various species) _x000D_ (Forpus species) _x000D_…	168	All	Companion	Between subjects	Not Possible	B	Questionnaire	MaleVsFemale		Demographic	MaleVsFemale	No	FDB	Binomial	Indirect Measure of Feather Damaging Behaviours	Body measurement	Feasible	Lower	0.54	Not Significant	Not Possible	Not Possible	Not Possible	Not Possible	Not Possible	Yes
50	L. A. Gaskins and L. Hungerford	2014	Nonmedical Factors Associated With Feather Picking in Pet Psittacine Birds	Multiple	Multiple	Psittacus erithacus_x000D_ Nymphicus hollandicus Cockatoo (various species) Conure (various species)_x000D_ Macaw, large (various species) _x000D_ Parakeet (unknown species) (Amazona species) _x000D_ (Melopsitticus undulatus) (Pionites species)_x000D_ (Eclectus roratus)_x000D_ Lorie (various species)_x000D_ (Agapornis species) _x000D_ Macaw, mini (various species) _x000D_ (Forpus species) _x000D_…	168	All	Companion	Between subjects	Not Possible	B	Questionnaire	Masturbation/RegurgitationVSNoMasturbation/Regurgitation		HAI	Masturbation/RegurgitationVSNoMasturbation/Regurgitation	No	FDB	Binomial	Indirect Measure of Feather Damaging Behaviours	Body measurement	Feasible	Lower	0.67	Not Significant	Not Possible	Not Possible	Not Possible	Not Possible	Not Possible	Yes
50	L. A. Gaskins and L. Hungerford	2014	Nonmedical Factors Associated With Feather Picking in Pet Psittacine Birds	Multiple	Multiple	Psittacus erithacus_x000D_ Nymphicus hollandicus Cockatoo (various species) Conure (various species)_x000D_ Macaw, large (various species) _x000D_ Parakeet (unknown species) (Amazona species) _x000D_ (Melopsitticus undulatus) (Pionites species)_x000D_ (Eclectus roratus)_x000D_ Lorie (various species)_x000D_ (Agapornis species) _x000D_ Macaw, mini (various species) _x000D_ (Forpus species) _x000D_…	168	All	Companion	Between subjects	Not Possible	B	Questionnaire	Age		Demographic	OldVSYoung	No	FDB	Binomial	Indirect Measure of Feather Damaging Behaviours	Body measurement	Feasible	Not reported	Not Significant	Not Significant	Not Possible	Not Possible	Not Possible	Not Possible	Not Possible	Yes
50	L. A. Gaskins and L. Hungerford	2014	Nonmedical Factors Associated With Feather Picking in Pet Psittacine Birds	Multiple	Multiple	Psittacus erithacus_x000D_ Nymphicus hollandicus Cockatoo (various species) Conure (various species)_x000D_ Macaw, large (various species) _x000D_ Parakeet (unknown species) (Amazona species) _x000D_ (Melopsitticus undulatus) (Pionites species)_x000D_ (Eclectus roratus)_x000D_ Lorie (various species)_x000D_ (Agapornis species) _x000D_ Macaw, mini (various species) _x000D_ (Forpus species) _x000D_…	168	All	Companion	Between subjects	Not Possible	B	Questionnaire	Training		HAI	TaughtTriksVsNotTaughtTricks	No	FDB	Binomial	Indirect Measure of Feather Damaging Behaviours	Body measurement	Feasible	Lower	0.56	Not Significant	Not Possible	Not Possible	Not Possible	Not Possible	Not Possible	Yes
50	L. A. Gaskins and L. Hungerford	2014	Nonmedical Factors Associated With Feather Picking in Pet Psittacine Birds	Multiple	Multiple	Psittacus erithacus_x000D_ Nymphicus hollandicus Cockatoo (various species) Conure (various species)_x000D_ Macaw, large (various species) _x000D_ Parakeet (unknown species) (Amazona species) _x000D_ (Melopsitticus undulatus) (Pionites species)_x000D_ (Eclectus roratus)_x000D_ Lorie (various species)_x000D_ (Agapornis species) _x000D_ Macaw, mini (various species) _x000D_ (Forpus species) _x000D_…	168	All	Companion	Between subjects	Not Possible	B	Questionnaire	Cage Covered At Night		Enrichment	Yes/No	No	FDB	Binomial	Indirect Measure of Feather Damaging Behaviours	Body measurement	Feasible	Unspecified	0.99	Not Significant	Not Possible	Not Possible	Not Possible	Not Possible	Not Possible	Yes
50	L. A. Gaskins and L. Hungerford	2014	Nonmedical Factors Associated With Feather Picking in Pet Psittacine Birds	Multiple	Multiple	Psittacus erithacus_x000D_ Nymphicus hollandicus Cockatoo (various species) Conure (various species)_x000D_ Macaw, large (various species) _x000D_ Parakeet (unknown species) (Amazona species) _x000D_ (Melopsitticus undulatus) (Pionites species)_x000D_ (Eclectus roratus)_x000D_ Lorie (various species)_x000D_ (Agapornis species) _x000D_ Macaw, mini (various species) _x000D_ (Forpus species) _x000D_…	168	All	Companion	Between subjects	Not Possible	B	Questionnaire	ScreamVsNoScream		Social	Yes/No	No	FDB	Binomial	Indirect Measure of Feather Damaging Behaviours	Body measurement	Feasible	Higher	0.67	Not Significant	Not Possible	Not Possible	Not Possible	Not Possible	Not Possible	Yes
50	L. A. Gaskins and L. Hungerford	2014	Nonmedical Factors Associated With Feather Picking in Pet Psittacine Birds	Multiple	Multiple	Psittacus erithacus_x000D_ Nymphicus hollandicus Cockatoo (various species) Conure (various species)_x000D_ Macaw, large (various species) _x000D_ Parakeet (unknown species) (Amazona species) _x000D_ (Melopsitticus undulatus) (Pionites species)_x000D_ (Eclectus roratus)_x000D_ Lorie (various species)_x000D_ (Agapornis species) _x000D_ Macaw, mini (various species) _x000D_ (Forpus species) _x000D_…	168	All	Companion	Between subjects	Not Possible	B	Questionnaire	WingsClipped		HAI	yes/no	No	FDB	Binomial	Indirect Measure of Feather Damaging Behaviours	Body measurement	Feasible	Lower	0.37	Not Significant	Not Possible	Not Possible	Not Possible	Not Possible	Not Possible	Yes
50	L. A. Gaskins and L. Hungerford	2014	Nonmedical Factors Associated With Feather Picking in Pet Psittacine Birds	Multiple	Multiple	Psittacus erithacus_x000D_ Nymphicus hollandicus Cockatoo (various species) Conure (various species)_x000D_ Macaw, large (various species) _x000D_ Parakeet (unknown species) (Amazona species) _x000D_ (Melopsitticus undulatus) (Pionites species)_x000D_ (Eclectus roratus)_x000D_ Lorie (various species)_x000D_ (Agapornis species) _x000D_ Macaw, mini (various species) _x000D_ (Forpus species) _x000D_…	168	All	Companion	Between subjects	Not Possible	B	Questionnaire	SameLocationDay/NightVSDifferentLocationDay/Night		Enrichment	Yes/No	No	FDB	Binomial	Indirect Measure of Feather Damaging Behaviours	Body measurement	Feasible	Lower	0.29	Not Significant	Not Possible	Not Possible	Not Possible	Not Possible	Not Possible	Yes
50	L. A. Gaskins and L. Hungerford	2014	Nonmedical Factors Associated With Feather Picking in Pet Psittacine Birds	Multiple	Multiple	Psittacus erithacus_x000D_ Nymphicus hollandicus Cockatoo (various species) Conure (various species)_x000D_ Macaw, large (various species) _x000D_ Parakeet (unknown species) (Amazona species) _x000D_ (Melopsitticus undulatus) (Pionites species)_x000D_ (Eclectus roratus)_x000D_ Lorie (various species)_x000D_ (Agapornis species) _x000D_ Macaw, mini (various species) _x000D_ (Forpus species) _x000D_…	168	All	Companion	Between subjects	Not Possible	B	Questionnaire	HourOutsideOfTheCage		Enrichment	High/Low	No	FDB	Binomial	Indirect Measure of Feather Damaging Behaviours	Body measurement	Feasible	Higher	0.04	Significant	Not Possible	Not Possible	Not Possible	Not Possible	Not Possible	Yes
50	L. A. Gaskins and L. Hungerford	2014	Nonmedical Factors Associated With Feather Picking in Pet Psittacine Birds	Multiple	Multiple	Psittacus erithacus_x000D_ Nymphicus hollandicus Cockatoo (various species) Conure (various species)_x000D_ Macaw, large (various species) _x000D_ Parakeet (unknown species) (Amazona species) _x000D_ (Melopsitticus undulatus) (Pionites species)_x000D_ (Eclectus roratus)_x000D_ Lorie (various species)_x000D_ (Agapornis species) _x000D_ Macaw, mini (various species) _x000D_ (Forpus species) _x000D_…	168	All	Companion	Between subjects	Not Possible	B	Questionnaire	OutOfCage>8h		Enrichment	Yes/No	No	FDB	Binomial	Indirect Measure of Feather Damaging Behaviours	Body measurement	Feasible	Higher	<0.001	Significant	Not Possible	Not Possible	Not Possible	Not Possible	Not Possible	Yes
50	L. A. Gaskins and L. Hungerford	2014	Nonmedical Factors Associated With Feather Picking in Pet Psittacine Birds	Multiple	Multiple	Psittacus erithacus_x000D_ Nymphicus hollandicus Cockatoo (various species) Conure (various species)_x000D_ Macaw, large (various species) _x000D_ Parakeet (unknown species) (Amazona species) _x000D_ (Melopsitticus undulatus) (Pionites species)_x000D_ (Eclectus roratus)_x000D_ Lorie (various species)_x000D_ (Agapornis species) _x000D_ Macaw, mini (various species) _x000D_ (Forpus species) _x000D_…	168	All	Companion	Between subjects	Not Possible	B	Questionnaire	TimeOfHuman/BirdInteractionperDay		HAI	high/low	No	FDB	Binomial	Indirect Measure of Feather Damaging Behaviours	Body measurement	Feasible	Lower	<0.005	Significant	Not Possible	Not Possible	Not Possible	Not Possible	Not Possible	Yes
52	R. R. Veloso, Jr.//Sakomura, N. K.//Kawauchi, I. M.//Malheiros, E. B.//Carciofi, A. C.	2014	Effects of food processing and fibre content on the digestibility, energy intake and biochemical parameters of Blue-and-gold macaws (Ara ararauna L. - Aves, Psittacidae)	Ara ararauna	Ara		48	Adults	Unspecified	Within subjects	120	B	Diet Manipulation	Fiber%		Nutrition	Pellet (sucargane0%-7%-14&-21%)	No	Energy&ProteinIntake	Continous	Metabolic	Physiological parameter	Not Feasible	Higher	<0.05	Significant	Not Possible	Yes	Unspecified	Unspecified	Unspecified	No
52	R. R. Veloso, Jr.//Sakomura, N. K.//Kawauchi, I. M.//Malheiros, E. B.//Carciofi, A. C.	2014	Effects of food processing and fibre content on the digestibility, energy intake and biochemical parameters of Blue-and-gold macaws (Ara ararauna L. - Aves, Psittacidae)	Ara ararauna	Ara		48	Adults	Unspecified	Within subjects	120	B	Diet Manipulation	Fiber%		Nutrition	Pellet (sucargane0%-7%-14&-21%) VSExtruded (sucargane0%-7%-14&-21%)	No	ProteinDigestibility	Continous	Metabolic	Physiological parameter	Not Feasible	Lower	0.001	Significant	Not Possible	Yes	Unspecified	Unspecified	Unspecified	No
52	R. R. Veloso, Jr.//Sakomura, N. K.//Kawauchi, I. M.//Malheiros, E. B.//Carciofi, A. C.	2014	Effects of food processing and fibre content on the digestibility, energy intake and biochemical parameters of Blue-and-gold macaws (Ara ararauna L. - Aves, Psittacidae)	Ara ararauna	Ara		24	Adults	Unspecified	Within subjects	120	M	Diet Manipulation	MaleVsFemale		Demographic	OriginalDietVSPellet (sucargane0%-7%-14&-21%)/Extruded (sucargane0%-7%-14&-21%)	No	MeanWeight	Continous	BodyCondition	Body measurement	Feasible	Lower	<0.05	Significant	Not Possible	Yes	Unspecified	Unspecified	Unspecified	No
52	R. R. Veloso, Jr.//Sakomura, N. K.//Kawauchi, I. M.//Malheiros, E. B.//Carciofi, A. C.	2014	Effects of food processing and fibre content on the digestibility, energy intake and biochemical parameters of Blue-and-gold macaws (Ara ararauna L. - Aves, Psittacidae)	Ara ararauna	Ara		48	Adults	Unspecified	Within subjects	120	B	Diet Manipulation	DietType		Nutrition	OriginalDietVSPellet (sucargane0%-7%-14&-21%)/Extruded (sucargane0%-7%-14&-21%)	No	TryglicerideConcentration	Continous	LipidsRelated	Physiological parameter	Not Feasible	Lower	<0.001	Significant	Not Possible	Yes	Unspecified	Unspecified	Unspecified	No
52	R. R. Veloso, Jr.//Sakomura, N. K.//Kawauchi, I. M.//Malheiros, E. B.//Carciofi, A. C.	2014	Effects of food processing and fibre content on the digestibility, energy intake and biochemical parameters of Blue-and-gold macaws (Ara ararauna L. - Aves, Psittacidae)	Ara ararauna	Ara		48	Adults	Unspecified	Within subjects	120	B	Diet Manipulation	DietType		Nutrition	OriginalDietVSPellet (sucargane0%-7%-14&-21%)/Extruded (sucargane0%-7%-14&-21%)	No	BasalGlucoseConcentration	Continous	Other	Physiological parameter	Not Feasible	Lower	<0.001	Significant	Not Possible	Yes	Unspecified	Unspecified	Unspecified	No
52	R. R. Veloso, Jr.//Sakomura, N. K.//Kawauchi, I. M.//Malheiros, E. B.//Carciofi, A. C.	2014	Effects of food processing and fibre content on the digestibility, energy intake and biochemical parameters of Blue-and-gold macaws (Ara ararauna L. - Aves, Psittacidae)	Ara ararauna	Ara		48	Adults	Unspecified	Within subjects	120	B	Diet Manipulation	DietType		Nutrition	OriginalDietVSPellet (sucargane0%-7%-14&-21%)/Extruded (sucargane0%-7%-14&-21%)	No	CholesterolConcentration	Continous	LipidsRelated	Physiological parameter	Not Feasible	Lower	<0.001	Significant	Not Possible	Yes	Unspecified	Unspecified	Unspecified	No
52	R. R. Veloso, Jr.//Sakomura, N. K.//Kawauchi, I. M.//Malheiros, E. B.//Carciofi, A. C.	2014	Effects of food processing and fibre content on the digestibility, energy intake and biochemical parameters of Blue-and-gold macaws (Ara ararauna L. - Aves, Psittacidae)	Ara ararauna	Ara		48	Adults	Unspecified	Within subjects	120	B	Diet Manipulation	Fiber%		Nutrition	Pellet (sucargane0%-7%-14&-21%) VSExtruded (sucargane0%-7%-14&-21%)	No	NutrientsDigestibility	Continous	Metabolic	Physiological parameter	Not Feasible	Higher	<0.05	Significant	Not Possible	Yes	Unspecified	Unspecified	Unspecified	No
52	R. R. Veloso, Jr.//Sakomura, N. K.//Kawauchi, I. M.//Malheiros, E. B.//Carciofi, A. C.	2014	Effects of food processing and fibre content on the digestibility, energy intake and biochemical parameters of Blue-and-gold macaws (Ara ararauna L. - Aves, Psittacidae)	Ara ararauna	Ara		48	Adults	Unspecified	Within subjects	120	B	Diet Manipulation	Fiber%		Nutrition	Pellet (sucargane0%-7%-14&-21%) VSExtruded (sucargane0%-7%-14&-21%)	No	FatDigestibility	Continous	Metabolic	Physiological parameter	Not Feasible	Lower	<0.01	Significant	Not Possible	Yes	Unspecified	Unspecified	Unspecified	No
52	R. R. Veloso, Jr.//Sakomura, N. K.//Kawauchi, I. M.//Malheiros, E. B.//Carciofi, A. C.	2014	Effects of food processing and fibre content on the digestibility, energy intake and biochemical parameters of Blue-and-gold macaws (Ara ararauna L. - Aves, Psittacidae)	Ara ararauna	Ara		48	Adults	Unspecified	Within subjects	120	B	Diet Manipulation	Fiber%		Nutrition	Pellet (sucargane0%-7%-14&-21%) VSExtruded (sucargane0%-7%-14&-21%)	No	Dried matter	Continous	Metabolic	Physiological parameter	Not Feasible	Higher	<0.001	Significant	Not Possible	Yes	Unspecified	Unspecified	Unspecified	No
52	R. R. Veloso, Jr.//Sakomura, N. K.//Kawauchi, I. M.//Malheiros, E. B.//Carciofi, A. C.	2014	Effects of food processing and fibre content on the digestibility, energy intake and biochemical parameters of Blue-and-gold macaws (Ara ararauna L. - Aves, Psittacidae)	Ara ararauna	Ara		48	Adults	Unspecified	Within subjects	120	B	Diet Manipulation	Pelleted21%VSExtruted21%		Nutrition	Pellet (sucargane0%-7%-14&-21%) VSExtruded (sucargane0%-7%-14&-21%)	No	Dried matter&GrossEnergyxDigestibility	Continous	Metabolic	Physiological parameter	Not Feasible	Lower	<0.05	Significant	Not Possible	Yes	Unspecified	Unspecified	Unspecified	No
52	R. R. Veloso, Jr.//Sakomura, N. K.//Kawauchi, I. M.//Malheiros, E. B.//Carciofi, A. C.	2014	Effects of food processing and fibre content on the digestibility, energy intake and biochemical parameters of Blue-and-gold macaws (Ara ararauna L. - Aves, Psittacidae)	Ara ararauna	Ara		48	Adults	Unspecified	Within subjects	120	B	Diet Manipulation	Fiber%xPelletVSExtruded		Nutrition	Pellet (sucargane0%-7%-14&-21%) VSExtruded (sucargane0%-7%-14&-21%)	No	Faeces dried matter	Continous	Metabolic	Physiological parameter	Not Feasible	Not reported	Not Significant	Not Significant	Not Possible	Yes	Unspecified	Unspecified	Unspecified	No
52	R. R. Veloso, Jr.//Sakomura, N. K.//Kawauchi, I. M.//Malheiros, E. B.//Carciofi, A. C.	2014	Effects of food processing and fibre content on the digestibility, energy intake and biochemical parameters of Blue-and-gold macaws (Ara ararauna L. - Aves, Psittacidae)	Ara ararauna	Ara		48	Adults	Unspecified	Within subjects	120	B	Diet Manipulation	Fiber%		Nutrition	Pellet (sucargane0%-7%-14&-21%) VSExtruded (sucargane0%-7%-14&-21%)	No	FoodWastage	Continous	Feeding	Maintenance behaviour	Not Feasible	Higher	0.003	Significant	Not Possible	Yes	Unspecified	Unspecified	Unspecified	No
52	R. R. Veloso, Jr.//Sakomura, N. K.//Kawauchi, I. M.//Malheiros, E. B.//Carciofi, A. C.	2014	Effects of food processing and fibre content on the digestibility, energy intake and biochemical parameters of Blue-and-gold macaws (Ara ararauna L. - Aves, Psittacidae)	Ara ararauna	Ara		48	Adults	Unspecified	Within subjects	120	B	Diet Manipulation	Fiber%		Nutrition	Pellet (sucargane0%-7%-14&-21%) VSExtruded (sucargane0%-7%-14&-21%)	No	CholesterolConcentration	Continous	LipidsRelated	Physiological parameter	Not Feasible	Higher	0.003	Significant	Not Possible	Yes	Unspecified	Unspecified	Unspecified	No
52	R. R. Veloso, Jr.//Sakomura, N. K.//Kawauchi, I. M.//Malheiros, E. B.//Carciofi, A. C.	2014	Effects of food processing and fibre content on the digestibility, energy intake and biochemical parameters of Blue-and-gold macaws (Ara ararauna L. - Aves, Psittacidae)	Ara ararauna	Ara		48	Adults	Unspecified	Within subjects	120	B	Diet Manipulation	DietType		Nutrition	Pellet (sucargane0%-7%-14&-21%) VSExtruded (sucargane0%-7%-14&-21%)	No	FoodWastage	Continous	Feeding	Maintenance behaviour	Not Feasible	Lower	0.002	Significant	Not Possible	Yes	Unspecified	Unspecified	Unspecified	No
52	R. R. Veloso, Jr.//Sakomura, N. K.//Kawauchi, I. M.//Malheiros, E. B.//Carciofi, A. C.	2014	Effects of food processing and fibre content on the digestibility, energy intake and biochemical parameters of Blue-and-gold macaws (Ara ararauna L. - Aves, Psittacidae)	Ara ararauna	Ara		48	Adults	Unspecified	Within subjects	120	B	Diet Manipulation	DietType		Nutrition	Pellet (sucargane0%-7%-14&-21%) VSExtruded (sucargane0%-7%-14&-21%)	No	CholesterolConcentration	Continous	LipidsRelated	Physiological parameter	Not Feasible	Lower	<0.05	Significant	Not Possible	Yes	Unspecified	Unspecified	Unspecified	No
52	R. R. Veloso, Jr.//Sakomura, N. K.//Kawauchi, I. M.//Malheiros, E. B.//Carciofi, A. C.	2014	Effects of food processing and fibre content on the digestibility, energy intake and biochemical parameters of Blue-and-gold macaws (Ara ararauna L. - Aves, Psittacidae)	Ara ararauna	Ara		48	Adults	Unspecified	Within subjects	120	B	Diet Manipulation	DietType		Nutrition	Pellet (sucargane0%-7%-14&-21%) VSExtruded (sucargane0%-7%-14&-21%)	No	BasalGlucoseConcentration	Continous	Other	Physiological parameter	Not Feasible	Lower	<0.05	Significant	Not Possible	Yes	Unspecified	Unspecified	Unspecified	No
52	R. R. Veloso, Jr.//Sakomura, N. K.//Kawauchi, I. M.//Malheiros, E. B.//Carciofi, A. C.	2014	Effects of food processing and fibre content on the digestibility, energy intake and biochemical parameters of Blue-and-gold macaws (Ara ararauna L. - Aves, Psittacidae)	Ara ararauna	Ara		48	Adults	Unspecified	Within subjects	120	B	Diet Manipulation	Pelleted21%VSExtruted21%		Nutrition	Pellet (sucargane0%-7%-14&-21%) VSExtruded (sucargane0%-7%-14&-21%)	No	FoodMetabolisalbeEnergy	Continous	Metabolic	Physiological parameter	Not Feasible	Higher	<0.001	Significant	Not Possible	Yes	Unspecified	Unspecified	Unspecified	No
52	R. R. Veloso, Jr.//Sakomura, N. K.//Kawauchi, I. M.//Malheiros, E. B.//Carciofi, A. C.	2014	Effects of food processing and fibre content on the digestibility, energy intake and biochemical parameters of Blue-and-gold macaws (Ara ararauna L. - Aves, Psittacidae)	Ara ararauna	Ara		24	Adults	Unspecified	Within subjects	120	F	Diet Manipulation	Fiber%		Nutrition	Pellet (sucargane0%-7%-14&-21%) VSExtruded (sucargane0%-7%-14&-21%)	No	MeanWeight	Continous	BodyCondition	Body measurement	Feasible	Lower	<0.05	Significant	Not Possible	Yes	Unspecified	Unspecified	Unspecified	No
52	R. R. Veloso, Jr.//Sakomura, N. K.//Kawauchi, I. M.//Malheiros, E. B.//Carciofi, A. C.	2014	Effects of food processing and fibre content on the digestibility, energy intake and biochemical parameters of Blue-and-gold macaws (Ara ararauna L. - Aves, Psittacidae)	Ara ararauna	Ara		48	Adults	Unspecified	Within subjects	120	B	Diet Manipulation	Fiber%		Nutrition	Pellet (sucargane0%-7%-14&-21%) VSExtruded (sucargane0%-7%-14&-21%)	No	WaterIntake	Continous	Drinking	Maintenance behaviour	Not Feasible	Higher	<0.001	Significant	Not Possible	Yes	Unspecified	Unspecified	Unspecified	No
52	R. R. Veloso, Jr.//Sakomura, N. K.//Kawauchi, I. M.//Malheiros, E. B.//Carciofi, A. C.	2014	Effects of food processing and fibre content on the digestibility, energy intake and biochemical parameters of Blue-and-gold macaws (Ara ararauna L. - Aves, Psittacidae)	Ara ararauna	Ara		48	Adults	Unspecified	Within subjects	120	B	Diet Manipulation	DietType		Nutrition	Pellet (sucargane0%-7%-14&-21%) VSExtruded (sucargane0%-7%-14&-21%)	No	WaterIntake	Continous	Drinking	Maintenance behaviour	Not Feasible	Not reported	>0.8	Not Significant	Not Possible	Yes	Unspecified	Unspecified	Unspecified	No
52	R. R. Veloso, Jr.//Sakomura, N. K.//Kawauchi, I. M.//Malheiros, E. B.//Carciofi, A. C.	2014	Effects of food processing and fibre content on the digestibility, energy intake and biochemical parameters of Blue-and-gold macaws (Ara ararauna L. - Aves, Psittacidae)	Ara ararauna	Ara		48	Adults	Unspecified	Within subjects	120	B	Diet Manipulation	DietType		Nutrition	PelletVSExtruded	No	Dried matter	Continous	Metabolic	Physiological parameter	Not Feasible	Not reported	>0.8	Not Significant	Not Possible	Yes	Unspecified	Unspecified	Unspecified	No
53	S. L. W. Jayson, D. L.//Wood, J. L. N.	2014	Prevalence and risk factors of feather plucking in African grey parrots (Psittacus erithacus erithacus and Psittacus erithacus timneh) and cockatoos (Cacatua spp.)	Psittacus erithacus	Psittacus		137	All	Companion	Not Possible	Not Possible	B	Questionnaire	Age		Demographic	OldVSYoung	No	FDB	Binomial	Indirect Measure of Feather Damaging Behaviours	Body measurement	Feasible	Higher	<0.05	Significant	Not Possible	Not Possible	Not Possible	Not Possible	Not Possible	Yes
53	S. L. W. Jayson, D. L.//Wood, J. L. N.	2014	Prevalence and risk factors of feather plucking in African grey parrots (Psittacus erithacus erithacus and Psittacus erithacus timneh) and cockatoos (Cacatua spp.)	Cacatua spp.	Cacatua		92	All	Companion	Not Possible	Not Possible	B	Questionnaire	MalevsFemale		Demographic	MaleVsFemale	No	FDB	Binomial	Indirect Measure of Feather Damaging Behaviours	Body measurement	Feasible	Higher	0.026	Significant	Not Possible	Not Possible	Not Possible	Not Possible	Not Possible	Yes
53	S. L. W. Jayson, D. L.//Wood, J. L. N.	2014	Prevalence and risk factors of feather plucking in African grey parrots (Psittacus erithacus erithacus and Psittacus erithacus timneh) and cockatoos (Cacatua spp.)	Cacatua spp.	Cacatua		92	All	Companion	Not Possible	Not Possible	B	Questionnaire	Frequency of bath availability		Maintenance	Frequency of bath availability	No	FDB	Binomial	Indirect Measure of Feather Damaging Behaviours	Body measurement	Feasible	Not reported	0.64	Not Significant	Not Possible	Not Possible	Not Possible	Not Possible	Not Possible	Yes
53	S. L. W. Jayson, D. L.//Wood, J. L. N.	2014	Prevalence and risk factors of feather plucking in African grey parrots (Psittacus erithacus erithacus and Psittacus erithacus timneh) and cockatoos (Cacatua spp.)	Psittacus erithacus	Psittacus		137	All	Companion	Not Possible	Not Possible	B	Questionnaire	Frequency of bath availability		Maintenance	Frequency of bath availability	No	FDB	Binomial	Indirect Measure of Feather Damaging Behaviours	Body measurement	Feasible	Not reported	0.13	Not Significant	Not Possible	Not Possible	Not Possible	Not Possible	Not Possible	Yes
53	S. L. W. Jayson, D. L.//Wood, J. L. N.	2014	Prevalence and risk factors of feather plucking in African grey parrots (Psittacus erithacus erithacus and Psittacus erithacus timneh) and cockatoos (Cacatua spp.)	Psittacus erithacus	Psittacus		137	All	Companion	Not Possible	Not Possible	B	Questionnaire	Frequency of water spraying		Maintenance	Frequency of water spraying	No	FDB	Binomial	Indirect Measure of Feather Damaging Behaviours	Body measurement	Feasible	Not reported	0.84	Not Significant	Not Possible	Not Possible	Not Possible	Not Possible	Not Possible	Yes
53	S. L. W. Jayson, D. L.//Wood, J. L. N.	2014	Prevalence and risk factors of feather plucking in African grey parrots (Psittacus erithacus erithacus and Psittacus erithacus timneh) and cockatoos (Cacatua spp.)	Psittacus erithacus	Psittacus		137	All	Companion	Not Possible	Not Possible	B	Questionnaire	Frequency toys are changed		Enrichment	Frequency toys are changed	No	FDB	Binomial	Indirect Measure of Feather Damaging Behaviours	Body measurement	Feasible	Not reported	0.98	Not Significant	Not Possible	Not Possible	Not Possible	Not Possible	Not Possible	Yes
53	S. L. W. Jayson, D. L.//Wood, J. L. N.	2014	Prevalence and risk factors of feather plucking in African grey parrots (Psittacus erithacus erithacus and Psittacus erithacus timneh) and cockatoos (Cacatua spp.)	Cacatua spp.	Cacatua		92	All	Companion	Not Possible	Not Possible	B	Questionnaire	Frequency toys are changed		Enrichment	Frequency toys are changed	No	FDB	Binomial	Indirect Measure of Feather Damaging Behaviours	Body measurement	Feasible	Not reported	0.96	Not Significant	Not Possible	Not Possible	Not Possible	Not Possible	Not Possible	Yes
53	S. L. W. Jayson, D. L.//Wood, J. L. N.	2014	Prevalence and risk factors of feather plucking in African grey parrots (Psittacus erithacus erithacus and Psittacus erithacus timneh) and cockatoos (Cacatua spp.)	Psittacus erithacus	Psittacus		137	All	Companion	Not Possible	Not Possible	B	Questionnaire	Hours spent alone per day		HAI	High/Low	No	FDB	Binomial	Indirect Measure of Feather Damaging Behaviours	Body measurement	Feasible	Not reported	0.99	Not Significant	Not Possible	Not Possible	Not Possible	Not Possible	Not Possible	Yes
53	S. L. W. Jayson, D. L.//Wood, J. L. N.	2014	Prevalence and risk factors of feather plucking in African grey parrots (Psittacus erithacus erithacus and Psittacus erithacus timneh) and cockatoos (Cacatua spp.)	Psittacus erithacus	Psittacus		137	All	Companion	Not Possible	Not Possible	B	Questionnaire	Number of perches		Enrichment	High/Low	No	FDB	Binomial	Indirect Measure of Feather Damaging Behaviours	Body measurement	Feasible	Not reported	0.99	Not Significant	Not Possible	Not Possible	Not Possible	Not Possible	Not Possible	Yes
53	S. L. W. Jayson, D. L.//Wood, J. L. N.	2014	Prevalence and risk factors of feather plucking in African grey parrots (Psittacus erithacus erithacus and Psittacus erithacus timneh) and cockatoos (Cacatua spp.)	Psittacus erithacus	Psittacus		137	All	Companion	Not Possible	Not Possible	B	Questionnaire	Time spent in cage		Enrichment	high/low	No	FDB	Binomial	Indirect Measure of Feather Damaging Behaviours	Body measurement	Feasible	Not reported	0.97	Not Significant	Not Possible	Not Possible	Not Possible	Not Possible	Not Possible	Yes
53	S. L. W. Jayson, D. L.//Wood, J. L. N.	2014	Prevalence and risk factors of feather plucking in African grey parrots (Psittacus erithacus erithacus and Psittacus erithacus timneh) and cockatoos (Cacatua spp.)	Cacatua spp.	Cacatua		92	All	Companion	Not Possible	Not Possible	B	Questionnaire	Hours spent alone per day		HAI	High/Low	No	FDB	Binomial	Indirect Measure of Feather Damaging Behaviours	Body measurement	Feasible	Not reported	0.96	Not Significant	Not Possible	Not Possible	Not Possible	Not Possible	Not Possible	Yes
53	S. L. W. Jayson, D. L.//Wood, J. L. N.	2014	Prevalence and risk factors of feather plucking in African grey parrots (Psittacus erithacus erithacus and Psittacus erithacus timneh) and cockatoos (Cacatua spp.)	Cacatua spp.	Cacatua		92	All	Companion	Not Possible	Not Possible	B	Questionnaire	Time spent outdoors		Enrichment	high/low	No	FDB	Binomial	Indirect Measure of Feather Damaging Behaviours	Body measurement	Feasible	Not reported	0.91	Not Significant	Not Possible	Not Possible	Not Possible	Not Possible	Not Possible	Yes
53	S. L. W. Jayson, D. L.//Wood, J. L. N.	2014	Prevalence and risk factors of feather plucking in African grey parrots (Psittacus erithacus erithacus and Psittacus erithacus timneh) and cockatoos (Cacatua spp.)	Cacatua spp.	Cacatua		92	All	Companion	Not Possible	Not Possible	B	Questionnaire	Time spent in cage		Enrichment	high/low	No	FDB	Binomial	Indirect Measure of Feather Damaging Behaviours	Body measurement	Feasible	Not reported	0.86	Not Significant	Not Possible	Not Possible	Not Possible	Not Possible	Not Possible	Yes
53	S. L. W. Jayson, D. L.//Wood, J. L. N.	2014	Prevalence and risk factors of feather plucking in African grey parrots (Psittacus erithacus erithacus and Psittacus erithacus timneh) and cockatoos (Cacatua spp.)	Psittacus erithacus	Psittacus		137	All	Companion	Not Possible	Not Possible	B	Questionnaire	Hours of play per day		HAI	High/Low	No	FDB	Binomial	Indirect Measure of Feather Damaging Behaviours	Body measurement	Feasible	Not reported	0.79	Not Significant	Not Possible	Not Possible	Not Possible	Not Possible	Not Possible	Yes
53	S. L. W. Jayson, D. L.//Wood, J. L. N.	2014	Prevalence and risk factors of feather plucking in African grey parrots (Psittacus erithacus erithacus and Psittacus erithacus timneh) and cockatoos (Cacatua spp.)	Psittacus erithacus	Psittacus		137	All	Companion	Not Possible	Not Possible	B	Questionnaire	Time spent outdoors		Enrichment	high/low	No	FDB	Binomial	Indirect Measure of Feather Damaging Behaviours	Body measurement	Feasible	Not reported	0.73	Not Significant	Not Possible	Not Possible	Not Possible	Not Possible	Not Possible	Yes
53	S. L. W. Jayson, D. L.//Wood, J. L. N.	2014	Prevalence and risk factors of feather plucking in African grey parrots (Psittacus erithacus erithacus and Psittacus erithacus timneh) and cockatoos (Cacatua spp.)	Cacatua spp.	Cacatua		92	All	Companion	Not Possible	Not Possible	B	Questionnaire	Hours of play per day		HAI	High/Low	No	FDB	Binomial	Indirect Measure of Feather Damaging Behaviours	Body measurement	Feasible	Not reported	0.59	Not Significant	Not Possible	Not Possible	Not Possible	Not Possible	Not Possible	Yes
53	S. L. W. Jayson, D. L.//Wood, J. L. N.	2014	Prevalence and risk factors of feather plucking in African grey parrots (Psittacus erithacus erithacus and Psittacus erithacus timneh) and cockatoos (Cacatua spp.)	Cacatua spp.	Cacatua		92	All	Companion	Not Possible	Not Possible	B	Questionnaire	Number of different food items		Nutrition	High/Low	No	FDB	Binomial	Indirect Measure of Feather Damaging Behaviours	Body measurement	Feasible	Not reported	0.58	Not Significant	Not Possible	Not Possible	Not Possible	Not Possible	Not Possible	Yes
53	S. L. W. Jayson, D. L.//Wood, J. L. N.	2014	Prevalence and risk factors of feather plucking in African grey parrots (Psittacus erithacus erithacus and Psittacus erithacus timneh) and cockatoos (Cacatua spp.)	Psittacus erithacus	Psittacus		137	All	Companion	Not Possible	Not Possible	B	Questionnaire	Number of different perch materials		Enrichment	High/Low	No	FDB	Binomial	Indirect Measure of Feather Damaging Behaviours	Body measurement	Feasible	Not reported	0.53	Not Significant	Not Possible	Not Possible	Not Possible	Not Possible	Not Possible	Yes
53	S. L. W. Jayson, D. L.//Wood, J. L. N.	2014	Prevalence and risk factors of feather plucking in African grey parrots (Psittacus erithacus erithacus and Psittacus erithacus timneh) and cockatoos (Cacatua spp.)	Psittacus erithacus	Psittacus		137	All	Companion	Not Possible	Not Possible	B	Questionnaire	Number of different food items		Nutrition	High/Low	No	FDB	Binomial	Indirect Measure of Feather Damaging Behaviours	Body measurement	Feasible	Not reported	0.43	Not Significant	Not Possible	Not Possible	Not Possible	Not Possible	Not Possible	Yes
53	S. L. W. Jayson, D. L.//Wood, J. L. N.	2014	Prevalence and risk factors of feather plucking in African grey parrots (Psittacus erithacus erithacus and Psittacus erithacus timneh) and cockatoos (Cacatua spp.)	Cacatua spp.	Cacatua		92	All	Companion	Not Possible	Not Possible	B	Questionnaire	Time spent flying		Activity	High/Low	No	FDB	Binomial	Indirect Measure of Feather Damaging Behaviours	Body measurement	Feasible	Not reported	0.42	Not Significant	Not Possible	Not Possible	Not Possible	Not Possible	Not Possible	Yes
53	S. L. W. Jayson, D. L.//Wood, J. L. N.	2014	Prevalence and risk factors of feather plucking in African grey parrots (Psittacus erithacus erithacus and Psittacus erithacus timneh) and cockatoos (Cacatua spp.)	Psittacus erithacus	Psittacus		137	All	Companion	Not Possible	Not Possible	B	Questionnaire	Frequency treats provided		HAI	High/Low	No	FDB	Binomial	Indirect Measure of Feather Damaging Behaviours	Body measurement	Feasible	Not reported	0.36	Not Significant	Not Possible	Not Possible	Not Possible	Not Possible	Not Possible	Yes
53	S. L. W. Jayson, D. L.//Wood, J. L. N.	2014	Prevalence and risk factors of feather plucking in African grey parrots (Psittacus erithacus erithacus and Psittacus erithacus timneh) and cockatoos (Cacatua spp.)	Cacatua spp.	Cacatua		92	All	Companion	Not Possible	Not Possible	B	Questionnaire	Number of different perch materials		Enrichment	High/Low	No	FDB	Binomial	Indirect Measure of Feather Damaging Behaviours	Body measurement	Feasible	Not reported	0.32	Not Significant	Not Possible	Not Possible	Not Possible	Not Possible	Not Possible	Yes
53	S. L. W. Jayson, D. L.//Wood, J. L. N.	2014	Prevalence and risk factors of feather plucking in African grey parrots (Psittacus erithacus erithacus and Psittacus erithacus timneh) and cockatoos (Cacatua spp.)	Cacatua spp.	Cacatua		92	All	Companion	Not Possible	Not Possible	B	Questionnaire	Time spent with preferred person		HAI	high/low	No	FDB	Binomial	Indirect Measure of Feather Damaging Behaviours	Body measurement	Feasible	Not reported	0.29	Not Significant	Not Possible	Not Possible	Not Possible	Not Possible	Not Possible	Yes
53	S. L. W. Jayson, D. L.//Wood, J. L. N.	2014	Prevalence and risk factors of feather plucking in African grey parrots (Psittacus erithacus erithacus and Psittacus erithacus timneh) and cockatoos (Cacatua spp.)	Cacatua spp.	Cacatua		92	All	Companion	Not Possible	Not Possible	B	Questionnaire	HoursOfSleep		Maintenance	High/Low	No	FDB	Binomial	Indirect Measure of Feather Damaging Behaviours	Body measurement	Feasible	Not reported	0.25	Not Significant	Not Possible	Not Possible	Not Possible	Not Possible	Not Possible	Yes
53	S. L. W. Jayson, D. L.//Wood, J. L. N.	2014	Prevalence and risk factors of feather plucking in African grey parrots (Psittacus erithacus erithacus and Psittacus erithacus timneh) and cockatoos (Cacatua spp.)	Cacatua spp.	Cacatua		92	All	Companion	Not Possible	Not Possible	B	Questionnaire	Frequency treats provided		HAI	High/Low	No	FDB	Binomial	Indirect Measure of Feather Damaging Behaviours	Body measurement	Feasible	Not reported	0.22	Not Significant	Not Possible	Not Possible	Not Possible	Not Possible	Not Possible	Yes
53	S. L. W. Jayson, D. L.//Wood, J. L. N.	2014	Prevalence and risk factors of feather plucking in African grey parrots (Psittacus erithacus erithacus and Psittacus erithacus timneh) and cockatoos (Cacatua spp.)	Cacatua spp.	Cacatua		92	All	Companion	Not Possible	Not Possible	B	Questionnaire	Number of perches		Enrichment	High/Low	No	FDB	Binomial	Indirect Measure of Feather Damaging Behaviours	Body measurement	Feasible	Not reported	0.22	Not Significant	Not Possible	Not Possible	Not Possible	Not Possible	Not Possible	Yes
53	S. L. W. Jayson, D. L.//Wood, J. L. N.	2014	Prevalence and risk factors of feather plucking in African grey parrots (Psittacus erithacus erithacus and Psittacus erithacus timneh) and cockatoos (Cacatua spp.)	Psittacus erithacus	Psittacus		137	All	Companion	Not Possible	Not Possible	B	Questionnaire	Time spent with preferred person		HAI	high/low	No	FDB	Binomial	Indirect Measure of Feather Damaging Behaviours	Body measurement	Feasible	Not reported	0.2	Not Significant	Not Possible	Not Possible	Not Possible	Not Possible	Not Possible	Yes
53	S. L. W. Jayson, D. L.//Wood, J. L. N.	2014	Prevalence and risk factors of feather plucking in African grey parrots (Psittacus erithacus erithacus and Psittacus erithacus timneh) and cockatoos (Cacatua spp.)	Psittacus erithacus	Psittacus		137	All	Companion	Not Possible	Not Possible	B	Questionnaire	Time spent flying		Activity	High/Low	No	FDB	Binomial	Indirect Measure of Feather Damaging Behaviours	Body measurement	Feasible	Not reported	0.16	Not Significant	Not Possible	Not Possible	Not Possible	Not Possible	Not Possible	Yes
53	S. L. W. Jayson, D. L.//Wood, J. L. N.	2014	Prevalence and risk factors of feather plucking in African grey parrots (Psittacus erithacus erithacus and Psittacus erithacus timneh) and cockatoos (Cacatua spp.)	Cacatua spp.	Cacatua		92	All	Companion	Not Possible	Not Possible	B	Questionnaire	LengthOfOwnership		HAI	highvsLow	No	FDB	Binomial	Indirect Measure of Feather Damaging Behaviours	Body measurement	Feasible	Not reported	0.24	Not Significant	Not Possible	Not Possible	Not Possible	Not Possible	Not Possible	Yes
53	S. L. W. Jayson, D. L.//Wood, J. L. N.	2014	Prevalence and risk factors of feather plucking in African grey parrots (Psittacus erithacus erithacus and Psittacus erithacus timneh) and cockatoos (Cacatua spp.)	Psittacus erithacus	Psittacus		137	All	Companion	Not Possible	Not Possible	B	Questionnaire	MaleVsFemale		Demographic	MaleVsFemale	No	FDB	Binomial	Indirect Measure of Feather Damaging Behaviours	Body measurement	Feasible	Not reported	0.4	Not Significant	Not Possible	Not Possible	Not Possible	Not Possible	Not Possible	Yes
53	S. L. W. Jayson, D. L.//Wood, J. L. N.	2014	Prevalence and risk factors of feather plucking in African grey parrots (Psittacus erithacus erithacus and Psittacus erithacus timneh) and cockatoos (Cacatua spp.)	Cacatua spp.	Cacatua		92	All	Companion	Not Possible	Not Possible	B	Questionnaire	Age		Demographic	OldVSYoung	No	FDB	Binomial	Indirect Measure of Feather Damaging Behaviours	Body measurement	Feasible	Not reported	0.08	Not Significant	Not Possible	Not Possible	Not Possible	Not Possible	Not Possible	Yes
53	S. L. W. Jayson, D. L.//Wood, J. L. N.	2014	Prevalence and risk factors of feather plucking in African grey parrots (Psittacus erithacus erithacus and Psittacus erithacus timneh) and cockatoos (Cacatua spp.)	Psittacus erithacus	Psittacus		137	All	Companion	Not Possible	Not Possible	B	Questionnaire	Sprayed with water by owners		Maintenance	Yes/No	No	FDB	Binomial	Indirect Measure of Feather Damaging Behaviours	Body measurement	Feasible	Not reported	0.96	Not Significant	Not Possible	Not Possible	Not Possible	Not Possible	Not Possible	Yes
53	S. L. W. Jayson, D. L.//Wood, J. L. N.	2014	Prevalence and risk factors of feather plucking in African grey parrots (Psittacus erithacus erithacus and Psittacus erithacus timneh) and cockatoos (Cacatua spp.)	Psittacus erithacus	Psittacus		137	All	Companion	Not Possible	Not Possible	B	Questionnaire	Availability of bath		Maintenance	Yes/No	No	FDB	Binomial	Indirect Measure of Feather Damaging Behaviours	Body measurement	Feasible	Not reported	0.95	Not Significant	Not Possible	Not Possible	Not Possible	Not Possible	Not Possible	Yes
53	S. L. W. Jayson, D. L.//Wood, J. L. N.	2014	Prevalence and risk factors of feather plucking in African grey parrots (Psittacus erithacus erithacus and Psittacus erithacus timneh) and cockatoos (Cacatua spp.)	Cacatua spp.	Cacatua		92	All	Companion	Not Possible	Not Possible	B	Questionnaire	Kept in aviary		Housing	Yes/No	No	FDB	Binomial	Indirect Measure of Feather Damaging Behaviours	Body measurement	Feasible	Not reported	0.95	Not Significant	Not Possible	Not Possible	Not Possible	Not Possible	Not Possible	Yes
53	S. L. W. Jayson, D. L.//Wood, J. L. N.	2014	Prevalence and risk factors of feather plucking in African grey parrots (Psittacus erithacus erithacus and Psittacus erithacus timneh) and cockatoos (Cacatua spp.)	Cacatua spp.	Cacatua		92	All	Companion	Not Possible	Not Possible	B	Questionnaire	Kept with same or different species of bird		Social	Yes/No	No	FDB	Binomial	Indirect Measure of Feather Damaging Behaviours	Body measurement	Feasible	Not reported	0.95	Not Significant	Not Possible	Not Possible	Not Possible	Not Possible	Not Possible	Yes
53	S. L. W. Jayson, D. L.//Wood, J. L. N.	2014	Prevalence and risk factors of feather plucking in African grey parrots (Psittacus erithacus erithacus and Psittacus erithacus timneh) and cockatoos (Cacatua spp.)	Psittacus erithacus	Psittacus		137	All	Companion	Not Possible	Not Possible	B	Questionnaire	Command training		HAI	Yes/No	No	FDB	Binomial	Indirect Measure of Feather Damaging Behaviours	Body measurement	Feasible	Not reported	0.94	Not Significant	Not Possible	Not Possible	Not Possible	Not Possible	Not Possible	Yes
53	S. L. W. Jayson, D. L.//Wood, J. L. N.	2014	Prevalence and risk factors of feather plucking in African grey parrots (Psittacus erithacus erithacus and Psittacus erithacus timneh) and cockatoos (Cacatua spp.)	Cacatua spp.	Cacatua		92	All	Companion	Not Possible	Not Possible	B	Questionnaire	Presence of smokers in house		HAI	Yes/No	No	FDB	Binomial	Indirect Measure of Feather Damaging Behaviours	Body measurement	Feasible	Not reported	0.92	Not Significant	Not Possible	Not Possible	Not Possible	Not Possible	Not Possible	Yes
53	S. L. W. Jayson, D. L.//Wood, J. L. N.	2014	Prevalence and risk factors of feather plucking in African grey parrots (Psittacus erithacus erithacus and Psittacus erithacus timneh) and cockatoos (Cacatua spp.)	Cacatua spp.	Cacatua		92	All	Companion	Not Possible	Not Possible	B	Questionnaire	Use of aerosols in same room		Housing	Yes/no	No	FDB	Binomial	Indirect Measure of Feather Damaging Behaviours	Body measurement	Feasible	Not reported	0.92	Not Significant	Not Possible	Not Possible	Not Possible	Not Possible	Not Possible	Yes
53	S. L. W. Jayson, D. L.//Wood, J. L. N.	2014	Prevalence and risk factors of feather plucking in African grey parrots (Psittacus erithacus erithacus and Psittacus erithacus timneh) and cockatoos (Cacatua spp.)	Psittacus erithacus	Psittacus		137	All	Companion	Not Possible	Not Possible	B	Questionnaire	Presence of smokers in house		HAI	Yes/No	No	FDB	Binomial	Indirect Measure of Feather Damaging Behaviours	Body measurement	Feasible	Not reported	0.91	Not Significant	Not Possible	Not Possible	Not Possible	Not Possible	Not Possible	Yes
53	S. L. W. Jayson, D. L.//Wood, J. L. N.	2014	Prevalence and risk factors of feather plucking in African grey parrots (Psittacus erithacus erithacus and Psittacus erithacus timneh) and cockatoos (Cacatua spp.)	Cacatua spp.	Cacatua		92	All	Companion	Not Possible	Not Possible	B	Questionnaire	Kept with birds of similar or different age		Social	Yes/No	No	FDB	Binomial	Indirect Measure of Feather Damaging Behaviours	Body measurement	Feasible	Not reported	0.91	Not Significant	Not Possible	Not Possible	Not Possible	Not Possible	Not Possible	Yes
53	S. L. W. Jayson, D. L.//Wood, J. L. N.	2014	Prevalence and risk factors of feather plucking in African grey parrots (Psittacus erithacus erithacus and Psittacus erithacus timneh) and cockatoos (Cacatua spp.)	Psittacus erithacus	Psittacus		137	All	Companion	Not Possible	Not Possible	B	Questionnaire	Presence of open fire in same room		Housing	Yes/No	No	FDB	Binomial	Indirect Measure of Feather Damaging Behaviours	Body measurement	Feasible	Not reported	0.86	Not Significant	Not Possible	Not Possible	Not Possible	Not Possible	Not Possible	Yes
53	S. L. W. Jayson, D. L.//Wood, J. L. N.	2014	Prevalence and risk factors of feather plucking in African grey parrots (Psittacus erithacus erithacus and Psittacus erithacus timneh) and cockatoos (Cacatua spp.)	Cacatua spp.	Cacatua		92	All	Companion	Not Possible	Not Possible	B	Questionnaire	Window to outside		Housing	yes/no	No	FDB	Binomial	Indirect Measure of Feather Damaging Behaviours	Body measurement	Feasible	Not reported	0.83	Not Significant	Not Possible	Not Possible	Not Possible	Not Possible	Not Possible	Yes
53	S. L. W. Jayson, D. L.//Wood, J. L. N.	2014	Prevalence and risk factors of feather plucking in African grey parrots (Psittacus erithacus erithacus and Psittacus erithacus timneh) and cockatoos (Cacatua spp.)	Cacatua spp.	Cacatua		92	All	Companion	Not Possible	Not Possible	B	Questionnaire	Cage height relative to owner head height		Housing	Yes/No	No	FDB	Binomial	Indirect Measure of Feather Damaging Behaviours	Body measurement	Feasible	Not reported	0.82	Not Significant	Not Possible	Not Possible	Not Possible	Not Possible	Not Possible	Yes
53	S. L. W. Jayson, D. L.//Wood, J. L. N.	2014	Prevalence and risk factors of feather plucking in African grey parrots (Psittacus erithacus erithacus and Psittacus erithacus timneh) and cockatoos (Cacatua spp.)	Psittacus erithacus	Psittacus		137	All	Companion	Not Possible	Not Possible	B	Questionnaire	Private breeder origin		HAI	Yes/No	No	FDB	Binomial	Indirect Measure of Feather Damaging Behaviours	Body measurement	Feasible	Not reported	0.78	Not Significant	Not Possible	Not Possible	Not Possible	Not Possible	Not Possible	Yes
53	S. L. W. Jayson, D. L.//Wood, J. L. N.	2014	Prevalence and risk factors of feather plucking in African grey parrots (Psittacus erithacus erithacus and Psittacus erithacus timneh) and cockatoos (Cacatua spp.)	Psittacus erithacus	Psittacus		137	All	Companion	Not Possible	Not Possible	B	Questionnaire	History of medical condition (air sacculitis, aspergillosis, atherosclerosis, PBFD, PDD, polyomavirus, psittacosis, heavy metal poisoning and hypocalcaemia)		Health	Yes/No	No	FDB	Binomial	Indirect Measure of Feather Damaging Behaviours	Body measurement	Feasible	Not reported	0.75	Not Significant	Not Possible	Not Possible	Not Possible	Not Possible	Not Possible	Yes
53	S. L. W. Jayson, D. L.//Wood, J. L. N.	2014	Prevalence and risk factors of feather plucking in African grey parrots (Psittacus erithacus erithacus and Psittacus erithacus timneh) and cockatoos (Cacatua spp.)	Cacatua spp.	Cacatua		92	All	Companion	Not Possible	Not Possible	B	Questionnaire	Perching on shoulders of owners		HAI	Yes/No	No	FDB	Binomial	Indirect Measure of Feather Damaging Behaviours	Body measurement	Feasible	Not reported	0.74	Not Significant	Not Possible	Not Possible	Not Possible	Not Possible	Not Possible	Yes
53	S. L. W. Jayson, D. L.//Wood, J. L. N.	2014	Prevalence and risk factors of feather plucking in African grey parrots (Psittacus erithacus erithacus and Psittacus erithacus timneh) and cockatoos (Cacatua spp.)	Psittacus erithacus	Psittacus		137	All	Companion	Not Possible	Not Possible	B	Questionnaire	introduced to other birds at 2y		Social	Yes/No	No	FDB	Binomial	Indirect Measure of Feather Damaging Behaviours	Body measurement	Feasible	Not reported	0.71	Not Significant	Not Possible	Not Possible	Not Possible	Not Possible	Not Possible	Yes
53	S. L. W. Jayson, D. L.//Wood, J. L. N.	2014	Prevalence and risk factors of feather plucking in African grey parrots (Psittacus erithacus erithacus and Psittacus erithacus timneh) and cockatoos (Cacatua spp.)	Cacatua spp.	Cacatua		92	All	Companion	Not Possible	Not Possible	B	Questionnaire	Provision of UV light source		Housing	Yes/No	No	FDB	Binomial	Indirect Measure of Feather Damaging Behaviours	Body measurement	Feasible	Not reported	0.71	Not Significant	Not Possible	Not Possible	Not Possible	Not Possible	Not Possible	Yes
53	S. L. W. Jayson, D. L.//Wood, J. L. N.	2014	Prevalence and risk factors of feather plucking in African grey parrots (Psittacus erithacus erithacus and Psittacus erithacus timneh) and cockatoos (Cacatua spp.)	Psittacus erithacus	Psittacus		137	All	Companion	Not Possible	Not Possible	B	Questionnaire	Provision of calcium supplements		Nutrition	Yes/No	No	FDB	Binomial	Indirect Measure of Feather Damaging Behaviours	Body measurement	Feasible	Not reported	0.7	Not Significant	Not Possible	Not Possible	Not Possible	Not Possible	Not Possible	Yes
53	S. L. W. Jayson, D. L.//Wood, J. L. N.	2014	Prevalence and risk factors of feather plucking in African grey parrots (Psittacus erithacus erithacus and Psittacus erithacus timneh) and cockatoos (Cacatua spp.)	Psittacus erithacus	Psittacus		137	All	Companion	Not Possible	Not Possible	B	Questionnaire	introduced to other birds at 3y		Social	Yes/No	No	FDB	Binomial	Indirect Measure of Feather Damaging Behaviours	Body measurement	Feasible	Not reported	0.68	Not Significant	Not Possible	Not Possible	Not Possible	Not Possible	Not Possible	Yes
53	S. L. W. Jayson, D. L.//Wood, J. L. N.	2014	Prevalence and risk factors of feather plucking in African grey parrots (Psittacus erithacus erithacus and Psittacus erithacus timneh) and cockatoos (Cacatua spp.)	Psittacus erithacus	Psittacus		137	All	Companion	Not Possible	Not Possible	B	Questionnaire	Aggression to people		HAI	Yes/No	No	FDB	Binomial	Indirect Measure of Feather Damaging Behaviours	Body measurement	Feasible	Not reported	0.67	Not Significant	Not Possible	Not Possible	Not Possible	Not Possible	Not Possible	Yes
53	S. L. W. Jayson, D. L.//Wood, J. L. N.	2014	Prevalence and risk factors of feather plucking in African grey parrots (Psittacus erithacus erithacus and Psittacus erithacus timneh) and cockatoos (Cacatua spp.)	Psittacus erithacus	Psittacus		137	All	Companion	Not Possible	Not Possible	B	Questionnaire	Acquired from pet shop		HAI	Yes/No	No	FDB	Binomial	Indirect Measure of Feather Damaging Behaviours	Body measurement	Feasible	Not reported	0.67	Not Significant	Not Possible	Not Possible	Not Possible	Not Possible	Not Possible	Yes
53	S. L. W. Jayson, D. L.//Wood, J. L. N.	2014	Prevalence and risk factors of feather plucking in African grey parrots (Psittacus erithacus erithacus and Psittacus erithacus timneh) and cockatoos (Cacatua spp.)	Psittacus erithacus	Psittacus		137	All	Companion	Not Possible	Not Possible	B	Questionnaire	Kept in aviary		Enrichment	Yes/No	No	FDB	Binomial	Indirect Measure of Feather Damaging Behaviours	Body measurement	Feasible	Not reported	0.62	Not Significant	Not Possible	Not Possible	Not Possible	Not Possible	Not Possible	Yes
53	S. L. W. Jayson, D. L.//Wood, J. L. N.	2014	Prevalence and risk factors of feather plucking in African grey parrots (Psittacus erithacus erithacus and Psittacus erithacus timneh) and cockatoos (Cacatua spp.)	Cacatua spp.	Cacatua		92	All	Companion	Not Possible	Not Possible	B	Questionnaire	Aggression to people		HAI	Yes/No	No	FDB	Binomial	Indirect Measure of Feather Damaging Behaviours	Body measurement	Feasible	Not reported	0.59	Not Significant	Not Possible	Not Possible	Not Possible	Not Possible	Not Possible	Yes
53	S. L. W. Jayson, D. L.//Wood, J. L. N.	2014	Prevalence and risk factors of feather plucking in African grey parrots (Psittacus erithacus erithacus and Psittacus erithacus timneh) and cockatoos (Cacatua spp.)	Cacatua spp.	Cacatua		92	All	Companion	Not Possible	Not Possible	B	Questionnaire	Perch material wood, plastic, metal and other		Enrichment	Yes/No	No	FDB	Binomial	Indirect Measure of Feather Damaging Behaviours	Body measurement	Feasible	Not reported	0.59	Not Significant	Not Possible	Not Possible	Not Possible	Not Possible	Not Possible	Yes
53	S. L. W. Jayson, D. L.//Wood, J. L. N.	2014	Prevalence and risk factors of feather plucking in African grey parrots (Psittacus erithacus erithacus and Psittacus erithacus timneh) and cockatoos (Cacatua spp.)	Cacatua spp.	Cacatua		92	All	Companion	Not Possible	Not Possible	B	Questionnaire	Provision of calcium supplements		Nutrition	Yes/No	No	FDB	Binomial	Indirect Measure of Feather Damaging Behaviours	Body measurement	Feasible	Not reported	0.58	Not Significant	Not Possible	Not Possible	Not Possible	Not Possible	Not Possible	Yes
53	S. L. W. Jayson, D. L.//Wood, J. L. N.	2014	Prevalence and risk factors of feather plucking in African grey parrots (Psittacus erithacus erithacus and Psittacus erithacus timneh) and cockatoos (Cacatua spp.)	Cacatua spp.	Cacatua		92	All	Companion	Not Possible	Not Possible	B	Questionnaire	Sprayed with water by owners		Maintenance	Yes/No	No	FDB	Binomial	Indirect Measure of Feather Damaging Behaviours	Body measurement	Feasible	Not reported	0.58	Not Significant	Not Possible	Not Possible	Not Possible	Not Possible	Not Possible	Yes
53	S. L. W. Jayson, D. L.//Wood, J. L. N.	2014	Prevalence and risk factors of feather plucking in African grey parrots (Psittacus erithacus erithacus and Psittacus erithacus timneh) and cockatoos (Cacatua spp.)	Psittacus erithacus	Psittacus		137	All	Companion	Not Possible	Not Possible	B	Questionnaire	Preference for 1 person		HAI	Yes/No	No	FDB	Binomial	Indirect Measure of Feather Damaging Behaviours	Body measurement	Feasible	Not reported	0.57	Not Significant	Not Possible	Not Possible	Not Possible	Not Possible	Not Possible	Yes
53	S. L. W. Jayson, D. L.//Wood, J. L. N.	2014	Prevalence and risk factors of feather plucking in African grey parrots (Psittacus erithacus erithacus and Psittacus erithacus timneh) and cockatoos (Cacatua spp.)	Psittacus erithacus	Psittacus		137	All	Companion	Not Possible	Not Possible	B	Questionnaire	Main dietary component seed		Nutrition	Yes/No	No	FDB	Binomial	Indirect Measure of Feather Damaging Behaviours	Body measurement	Feasible	Not reported	0.54	Not Significant	Not Possible	Not Possible	Not Possible	Not Possible	Not Possible	Yes
53	S. L. W. Jayson, D. L.//Wood, J. L. N.	2014	Prevalence and risk factors of feather plucking in African grey parrots (Psittacus erithacus erithacus and Psittacus erithacus timneh) and cockatoos (Cacatua spp.)	Cacatua spp.	Cacatua		92	All	Companion	Not Possible	Not Possible	B	Questionnaire	introduced to other birds at 2y		Social	Yes/No	No	FDB	Binomial	Indirect Measure of Feather Damaging Behaviours	Body measurement	Feasible	Not reported	0.53	Not Significant	Not Possible	Not Possible	Not Possible	Not Possible	Not Possible	Yes
53	S. L. W. Jayson, D. L.//Wood, J. L. N.	2014	Prevalence and risk factors of feather plucking in African grey parrots (Psittacus erithacus erithacus and Psittacus erithacus timneh) and cockatoos (Cacatua spp.)	Psittacus erithacus	Psittacus		137	All	Companion	Not Possible	Not Possible	B	Questionnaire	Cage volume>2 m³		Enrichment	Yes/No	No	FDB	Binomial	Indirect Measure of Feather Damaging Behaviours	Body measurement	Feasible	Not reported	0.52	Not Significant	Not Possible	Not Possible	Not Possible	Not Possible	Not Possible	Yes
53	S. L. W. Jayson, D. L.//Wood, J. L. N.	2014	Prevalence and risk factors of feather plucking in African grey parrots (Psittacus erithacus erithacus and Psittacus erithacus timneh) and cockatoos (Cacatua spp.)	Psittacus erithacus	Psittacus		137	All	Companion	Not Possible	Not Possible	B	Questionnaire	Kept with birds of similar or different age		Social	Yes/No	No	FDB	Binomial	Indirect Measure of Feather Damaging Behaviours	Body measurement	Feasible	Not reported	0.52	Not Significant	Not Possible	Not Possible	Not Possible	Not Possible	Not Possible	Yes
53	S. L. W. Jayson, D. L.//Wood, J. L. N.	2014	Prevalence and risk factors of feather plucking in African grey parrots (Psittacus erithacus erithacus and Psittacus erithacus timneh) and cockatoos (Cacatua spp.)	Cacatua spp.	Cacatua		92	All	Companion	Not Possible	Not Possible	B	Questionnaire	Private breeder origin		HAI	Yes/No	No	FDB	Binomial	Indirect Measure of Feather Damaging Behaviours	Body measurement	Feasible	Not reported	0.52	Not Significant	Not Possible	Not Possible	Not Possible	Not Possible	Not Possible	Yes
53	S. L. W. Jayson, D. L.//Wood, J. L. N.	2014	Prevalence and risk factors of feather plucking in African grey parrots (Psittacus erithacus erithacus and Psittacus erithacus timneh) and cockatoos (Cacatua spp.)	Psittacus erithacus	Psittacus		137	All	Companion	Not Possible	Not Possible	B	Questionnaire	Provision of UV light source		Housing	Yes/No	No	FDB	Binomial	Indirect Measure of Feather Damaging Behaviours	Body measurement	Feasible	Not reported	0.51	Not Significant	Not Possible	Not Possible	Not Possible	Not Possible	Not Possible	Yes
53	S. L. W. Jayson, D. L.//Wood, J. L. N.	2014	Prevalence and risk factors of feather plucking in African grey parrots (Psittacus erithacus erithacus and Psittacus erithacus timneh) and cockatoos (Cacatua spp.)	Psittacus erithacus	Psittacus		137	All	Companion	Not Possible	Not Possible	B	Questionnaire	Provision of dietary supplements		Nutrition	Yes/No	No	FDB	Binomial	Indirect Measure of Feather Damaging Behaviours	Body measurement	Feasible	Not reported	0.5	Not Significant	Not Possible	Not Possible	Not Possible	Not Possible	Not Possible	Yes
53	S. L. W. Jayson, D. L.//Wood, J. L. N.	2014	Prevalence and risk factors of feather plucking in African grey parrots (Psittacus erithacus erithacus and Psittacus erithacus timneh) and cockatoos (Cacatua spp.)	Cacatua spp.	Cacatua		92	All	Companion	Not Possible	Not Possible	B	Questionnaire	Main dietary component pellets		Nutrition	Yes/No	No	FDB	Binomial	Indirect Measure of Feather Damaging Behaviours	Body measurement	Feasible	Not reported	0.49	Not Significant	Not Possible	Not Possible	Not Possible	Not Possible	Not Possible	Yes
53	S. L. W. Jayson, D. L.//Wood, J. L. N.	2014	Prevalence and risk factors of feather plucking in African grey parrots (Psittacus erithacus erithacus and Psittacus erithacus timneh) and cockatoos (Cacatua spp.)	Cacatua spp.	Cacatua		92	All	Companion	Not Possible	Not Possible	B	Questionnaire	WingsClipped		HAI	yes/no	No	FDB	Binomial	Indirect Measure of Feather Damaging Behaviours	Body measurement	Feasible	Not reported	0.47	Not Significant	Not Possible	Not Possible	Not Possible	Not Possible	Not Possible	Yes
53	S. L. W. Jayson, D. L.//Wood, J. L. N.	2014	Prevalence and risk factors of feather plucking in African grey parrots (Psittacus erithacus erithacus and Psittacus erithacus timneh) and cockatoos (Cacatua spp.)	Psittacus erithacus	Psittacus		137	All	Companion	Not Possible	Not Possible	B	Questionnaire	Kept with other birds		Social	Yes/No	No	FDB	Binomial	Indirect Measure of Feather Damaging Behaviours	Body measurement	Feasible	Not reported	0.45	Not Significant	Not Possible	Not Possible	Not Possible	Not Possible	Not Possible	Yes
53	S. L. W. Jayson, D. L.//Wood, J. L. N.	2014	Prevalence and risk factors of feather plucking in African grey parrots (Psittacus erithacus erithacus and Psittacus erithacus timneh) and cockatoos (Cacatua spp.)	Psittacus erithacus	Psittacus		137	All	Companion	Not Possible	Not Possible	B	Questionnaire	Use of aerosols in same room		Housing	Yes/No	No	FDB	Binomial	Indirect Measure of Feather Damaging Behaviours	Body measurement	Feasible	Not reported	0.45	Not Significant	Not Possible	Not Possible	Not Possible	Not Possible	Not Possible	Yes
53	S. L. W. Jayson, D. L.//Wood, J. L. N.	2014	Prevalence and risk factors of feather plucking in African grey parrots (Psittacus erithacus erithacus and Psittacus erithacus timneh) and cockatoos (Cacatua spp.)	Psittacus erithacus	Psittacus		137	All	Companion	Not Possible	Not Possible	B	Questionnaire	Location of cage against wall		HAI	Yes/No	No	FDB	Binomial	Indirect Measure of Feather Damaging Behaviours	Body measurement	Feasible	Not reported	0.44	Not Significant	Not Possible	Not Possible	Not Possible	Not Possible	Not Possible	Yes
53	S. L. W. Jayson, D. L.//Wood, J. L. N.	2014	Prevalence and risk factors of feather plucking in African grey parrots (Psittacus erithacus erithacus and Psittacus erithacus timneh) and cockatoos (Cacatua spp.)	Psittacus erithacus	Psittacus		137	All	Companion	Not Possible	Not Possible	B	Questionnaire	Main dietary component pellets		Nutrition	Yes/No	No	FDB	Binomial	Indirect Measure of Feather Damaging Behaviours	Body measurement	Feasible	Not reported	0.43	Not Significant	Not Possible	Not Possible	Not Possible	Not Possible	Not Possible	Yes
53	S. L. W. Jayson, D. L.//Wood, J. L. N.	2014	Prevalence and risk factors of feather plucking in African grey parrots (Psittacus erithacus erithacus and Psittacus erithacus timneh) and cockatoos (Cacatua spp.)	Psittacus erithacus	Psittacus		137	All	Companion	Not Possible	Not Possible	B	Questionnaire	Incubation by humans		HAI	Yes/No	No	FDB	Binomial	Indirect Measure of Feather Damaging Behaviours	Body measurement	Feasible	Not reported	0.4	Not Significant	Not Possible	Not Possible	Not Possible	Not Possible	Not Possible	Yes
53	S. L. W. Jayson, D. L.//Wood, J. L. N.	2014	Prevalence and risk factors of feather plucking in African grey parrots (Psittacus erithacus erithacus and Psittacus erithacus timneh) and cockatoos (Cacatua spp.)	Cacatua spp.	Cacatua		92	All	Companion	Not Possible	Not Possible	B	Questionnaire	Availability of bath		Maintenance	Yes/No	No	FDB	Binomial	Indirect Measure of Feather Damaging Behaviours	Body measurement	Feasible	Not reported	0.38	Not Significant	Not Possible	Not Possible	Not Possible	Not Possible	Not Possible	Yes
53	S. L. W. Jayson, D. L.//Wood, J. L. N.	2014	Prevalence and risk factors of feather plucking in African grey parrots (Psittacus erithacus erithacus and Psittacus erithacus timneh) and cockatoos (Cacatua spp.)	Cacatua spp.	Cacatua		92	All	Companion	Not Possible	Not Possible	B	Questionnaire	introduced to other birds at 1y		Social	Yes/No	No	FDB	Binomial	Indirect Measure of Feather Damaging Behaviours	Body measurement	Feasible	Not reported	0.36	Not Significant	Not Possible	Not Possible	Not Possible	Not Possible	Not Possible	Yes
53	S. L. W. Jayson, D. L.//Wood, J. L. N.	2014	Prevalence and risk factors of feather plucking in African grey parrots (Psittacus erithacus erithacus and Psittacus erithacus timneh) and cockatoos (Cacatua spp.)	Cacatua spp.	Cacatua		92	All	Companion	Not Possible	Not Possible	B	Questionnaire	Preference for 1 person		HAI	Yes/No	No	FDB	Binomial	Indirect Measure of Feather Damaging Behaviours	Body measurement	Feasible	Not reported	0.35	Not Significant	Not Possible	Not Possible	Not Possible	Not Possible	Not Possible	Yes
53	S. L. W. Jayson, D. L.//Wood, J. L. N.	2014	Prevalence and risk factors of feather plucking in African grey parrots (Psittacus erithacus erithacus and Psittacus erithacus timneh) and cockatoos (Cacatua spp.)	Psittacus erithacus	Psittacus		137	All	Companion	Not Possible	Not Possible	B	Questionnaire	introduced to other birds at 1y		Social	Yes/No	No	FDB	Binomial	Indirect Measure of Feather Damaging Behaviours	Body measurement	Feasible	Not reported	0.34	Not Significant	Not Possible	Not Possible	Not Possible	Not Possible	Not Possible	Yes
53	S. L. W. Jayson, D. L.//Wood, J. L. N.	2014	Prevalence and risk factors of feather plucking in African grey parrots (Psittacus erithacus erithacus and Psittacus erithacus timneh) and cockatoos (Cacatua spp.)	Psittacus erithacus	Psittacus		137	All	Companion	Not Possible	Not Possible	B	Questionnaire	Kept with same or different species of bird		Social	Yes/No	No	FDB	Binomial	Indirect Measure of Feather Damaging Behaviours	Body measurement	Feasible	Not reported	0.33	Not Significant	Not Possible	Not Possible	Not Possible	Not Possible	Not Possible	Yes
53	S. L. W. Jayson, D. L.//Wood, J. L. N.	2014	Prevalence and risk factors of feather plucking in African grey parrots (Psittacus erithacus erithacus and Psittacus erithacus timneh) and cockatoos (Cacatua spp.)	Psittacus erithacus	Psittacus		137	All	Companion	Not Possible	Not Possible	B	Questionnaire	Perch material wood, plastic, metal and other		Enrichment	Yes/No	No	FDB	Binomial	Indirect Measure of Feather Damaging Behaviours	Body measurement	Feasible	Not reported	0.28	Not Significant	Not Possible	Not Possible	Not Possible	Not Possible	Not Possible	Yes
53	S. L. W. Jayson, D. L.//Wood, J. L. N.	2014	Prevalence and risk factors of feather plucking in African grey parrots (Psittacus erithacus erithacus and Psittacus erithacus timneh) and cockatoos (Cacatua spp.)	Cacatua spp.	Cacatua		92	All	Companion	Not Possible	Not Possible	B	Questionnaire	Kept with other birds		Social	Yes/No	No	FDB	Binomial	Indirect Measure of Feather Damaging Behaviours	Body measurement	Feasible	Not reported	0.27	Not Significant	Not Possible	Not Possible	Not Possible	Not Possible	Not Possible	Yes
53	S. L. W. Jayson, D. L.//Wood, J. L. N.	2014	Prevalence and risk factors of feather plucking in African grey parrots (Psittacus erithacus erithacus and Psittacus erithacus timneh) and cockatoos (Cacatua spp.)	Cacatua spp.	Cacatua		92	All	Companion	Not Possible	Not Possible	B	Questionnaire	Provision of dietary supplements		Nutrition	Yes/No	No	FDB	Binomial	Indirect Measure of Feather Damaging Behaviours	Body measurement	Feasible	Not reported	0.27	Not Significant	Not Possible	Not Possible	Not Possible	Not Possible	Not Possible	Yes
53	S. L. W. Jayson, D. L.//Wood, J. L. N.	2014	Prevalence and risk factors of feather plucking in African grey parrots (Psittacus erithacus erithacus and Psittacus erithacus timneh) and cockatoos (Cacatua spp.)	Cacatua spp.	Cacatua		92	All	Companion	Not Possible	Not Possible	B	Questionnaire	Door to outside		Housing	Yes/No	No	FDB	Binomial	Indirect Measure of Feather Damaging Behaviours	Body measurement	Feasible	Not reported	0.26	Not Significant	Not Possible	Not Possible	Not Possible	Not Possible	Not Possible	Yes
53	S. L. W. Jayson, D. L.//Wood, J. L. N.	2014	Prevalence and risk factors of feather plucking in African grey parrots (Psittacus erithacus erithacus and Psittacus erithacus timneh) and cockatoos (Cacatua spp.)	Cacatua spp.	Cacatua		92	All	Companion	Not Possible	Not Possible	B	Questionnaire	History of medical condition (air sacculitis, aspergillosis, atherosclerosis, PBFD, PDD, polyomavirus, psittacosis, heavy metal poisoning and hypocalcaemia)		Health	Yes/No	No	FDB	Binomial	Indirect Measure of Feather Damaging Behaviours	Body measurement	Feasible	Not reported	0.26	Not Significant	Not Possible	Not Possible	Not Possible	Not Possible	Not Possible	Yes
53	S. L. W. Jayson, D. L.//Wood, J. L. N.	2014	Prevalence and risk factors of feather plucking in African grey parrots (Psittacus erithacus erithacus and Psittacus erithacus timneh) and cockatoos (Cacatua spp.)	Cacatua spp.	Cacatua		92	All	Companion	Not Possible	Not Possible	B	Questionnaire	Main dietary component fruit/vegetables		Nutrition	Yes/No	No	FDB	Binomial	Indirect Measure of Feather Damaging Behaviours	Body measurement	Feasible	Not reported	0.26	Not Significant	Not Possible	Not Possible	Not Possible	Not Possible	Not Possible	Yes
53	S. L. W. Jayson, D. L.//Wood, J. L. N.	2014	Prevalence and risk factors of feather plucking in African grey parrots (Psittacus erithacus erithacus and Psittacus erithacus timneh) and cockatoos (Cacatua spp.)	Psittacus erithacus	Psittacus		137	All	Companion	Not Possible	Not Possible	B	Questionnaire	WingsClipped		Hai	yes/no	No	FDB	Binomial	Indirect Measure of Feather Damaging Behaviours	Body measurement	Feasible	Not reported	0.24	Not Significant	Not Possible	Not Possible	Not Possible	Not Possible	Not Possible	Yes
53	S. L. W. Jayson, D. L.//Wood, J. L. N.	2014	Prevalence and risk factors of feather plucking in African grey parrots (Psittacus erithacus erithacus and Psittacus erithacus timneh) and cockatoos (Cacatua spp.)	Cacatua spp.	Cacatua		92	All	Companion	Not Possible	Not Possible	B	Questionnaire	introduced to other birds at 3y		Social	Yes/No	No	FDB	Binomial	Indirect Measure of Feather Damaging Behaviours	Body measurement	Feasible	Not reported	0.18	Not Significant	Not Possible	Not Possible	Not Possible	Not Possible	Not Possible	Yes
53	S. L. W. Jayson, D. L.//Wood, J. L. N.	2014	Prevalence and risk factors of feather plucking in African grey parrots (Psittacus erithacus erithacus and Psittacus erithacus timneh) and cockatoos (Cacatua spp.)	Psittacus erithacus	Psittacus		137	All	Companion	Not Possible	Not Possible	B	Questionnaire	Main dietary component fruit/vegetables		Nutrition	Yes/No	No	FDB	Binomial	Indirect Measure of Feather Damaging Behaviours	Body measurement	Feasible	Not reported	0.18	Not Significant	Not Possible	Not Possible	Not Possible	Not Possible	Not Possible	Yes
53	S. L. W. Jayson, D. L.//Wood, J. L. N.	2014	Prevalence and risk factors of feather plucking in African grey parrots (Psittacus erithacus erithacus and Psittacus erithacus timneh) and cockatoos (Cacatua spp.)	Psittacus erithacus	Psittacus		137	All	Companion	Not Possible	Not Possible	B	Questionnaire	Cage height relative to owner head height		Housing	Yes/No	No	FDB	Binomial	Indirect Measure of Feather Damaging Behaviours	Body measurement	Feasible	Not reported	0.17	Not Significant	Not Possible	Not Possible	Not Possible	Not Possible	Not Possible	Yes
53	S. L. W. Jayson, D. L.//Wood, J. L. N.	2014	Prevalence and risk factors of feather plucking in African grey parrots (Psittacus erithacus erithacus and Psittacus erithacus timneh) and cockatoos (Cacatua spp.)	Psittacus erithacus	Psittacus		137	All	Companion	Not Possible	Not Possible	B	Questionnaire	Door to outside		Housing	Yes/No	No	FDB	Binomial	Indirect Measure of Feather Damaging Behaviours	Body measurement	Feasible	Not reported	0.12	Not Significant	Not Possible	Not Possible	Not Possible	Not Possible	Not Possible	Yes
53	S. L. W. Jayson, D. L.//Wood, J. L. N.	2014	Prevalence and risk factors of feather plucking in African grey parrots (Psittacus erithacus erithacus and Psittacus erithacus timneh) and cockatoos (Cacatua spp.)	Cacatua spp.	Cacatua		92	All	Companion	Not Possible	Not Possible	B	Questionnaire	Main dietary component seed		Nutrition	Yes/No	No	FDB	Binomial	Indirect Measure of Feather Damaging Behaviours	Body measurement	Feasible	Not reported	0.12	Not Significant	Not Possible	Not Possible	Not Possible	Not Possible	Not Possible	Yes
53	S. L. W. Jayson, D. L.//Wood, J. L. N.	2014	Prevalence and risk factors of feather plucking in African grey parrots (Psittacus erithacus erithacus and Psittacus erithacus timneh) and cockatoos (Cacatua spp.)	Psittacus erithacus	Psittacus		137	All	Companion	Not Possible	Not Possible	B	Questionnaire	Perching on shoulders of owners		HAI	Yes/No	No	FDB	Binomial	Indirect Measure of Feather Damaging Behaviours	Body measurement	Feasible	Not reported	0.1	Not Significant	Not Possible	Not Possible	Not Possible	Not Possible	Not Possible	Yes
53	S. L. W. Jayson, D. L.//Wood, J. L. N.	2014	Prevalence and risk factors of feather plucking in African grey parrots (Psittacus erithacus erithacus and Psittacus erithacus timneh) and cockatoos (Cacatua spp.)	Psittacus erithacus	Psittacus		137	All	Companion	Not Possible	Not Possible	B	Questionnaire	Window to outside		Housing	yes/no	No	FDB	Binomial	Indirect Measure of Feather Damaging Behaviours	Body measurement	Feasible	Not reported	0.1	Not Significant	Not Possible	Not Possible	Not Possible	Not Possible	Not Possible	Yes
53	S. L. W. Jayson, D. L.//Wood, J. L. N.	2014	Prevalence and risk factors of feather plucking in African grey parrots (Psittacus erithacus erithacus and Psittacus erithacus timneh) and cockatoos (Cacatua spp.)	Cacatua spp.	Cacatua		92	All	Companion	Not Possible	Not Possible	B	Questionnaire	Command training		HAI	Yes/No	No	FDB	Binomial	Indirect Measure of Feather Damaging Behaviours	Body measurement	Feasible	Higher	0.046	Significant	Not Possible	Not Possible	Not Possible	Not Possible	Not Possible	Yes
53	S. L. W. Jayson, D. L.//Wood, J. L. N.	2014	Prevalence and risk factors of feather plucking in African grey parrots (Psittacus erithacus erithacus and Psittacus erithacus timneh) and cockatoos (Cacatua spp.)	Cacatua spp.	Cacatua		92	All	Companion	Not Possible	Not Possible	B	Questionnaire	>=1VacationperYear		HAI	Yes/No	No	FDB	Binomial	Indirect Measure of Feather Damaging Behaviours	Body measurement	Feasible	Not reported	0.038	Significant	Not Possible	Not Possible	Not Possible	Not Possible	Not Possible	Yes
53	S. L. W. Jayson, D. L.//Wood, J. L. N.	2014	Prevalence and risk factors of feather plucking in African grey parrots (Psittacus erithacus erithacus and Psittacus erithacus timneh) and cockatoos (Cacatua spp.)	Psittacus erithacus	Psittacus		137	All	Companion	Not Possible	Not Possible	B	Questionnaire	>=2VacationperYear		HAI	Yes/No	No	FDB	Binomial	Indirect Measure of Feather Damaging Behaviours	Body measurement	Feasible	Higher	0.041	Significant	Not Possible	Not Possible	Not Possible	Not Possible	Not Possible	Yes
53	S. L. W. Jayson, D. L.//Wood, J. L. N.	2014	Prevalence and risk factors of feather plucking in African grey parrots (Psittacus erithacus erithacus and Psittacus erithacus timneh) and cockatoos (Cacatua spp.)	Cacatua spp.	Cacatua		92	All	Companion	Not Possible	Not Possible	B	Questionnaire	Acquired from pet shop		HAI	Yes/No	No	FDB	Binomial	Indirect Measure of Feather Damaging Behaviours	Body measurement	Feasible	Higher	0.002	Significant	Not Possible	Not Possible	Not Possible	Not Possible	Not Possible	Yes
53	S. L. W. Jayson, D. L.//Wood, J. L. N.	2014	Prevalence and risk factors of feather plucking in African grey parrots (Psittacus erithacus erithacus and Psittacus erithacus timneh) and cockatoos (Cacatua spp.)	Psittacus erithacus	Psittacus		137	All	Companion	Not Possible	Not Possible	B	Questionnaire	LengthOfOwnership		HAI	highvsLow	No	FDB	Binomial	Indirect Measure of Feather Damaging Behaviours	Body measurement	Feasible	Higher	<0.05	Significant	Not Possible	Not Possible	Not Possible	Not Possible	Not Possible	Yes
53	S. L. W. Jayson, D. L.//Wood, J. L. N.	2014	Prevalence and risk factors of feather plucking in African grey parrots (Psittacus erithacus erithacus and Psittacus erithacus timneh) and cockatoos (Cacatua spp.)	Cacatua spp.	Cacatua		92	All	Companion	Not Possible	Not Possible	B	Questionnaire	Cage volume>2 m³		Housing	Yes/No	No	FDB	Binomial	Indirect Measure of Feather Damaging Behaviours	Body measurement	Feasible	Not reported	0.036	Significant	Not Possible	Not Possible	Not Possible	Not Possible	Not Possible	Yes
53	S. L. W. Jayson, D. L.//Wood, J. L. N.	2014	Prevalence and risk factors of feather plucking in African grey parrots (Psittacus erithacus erithacus and Psittacus erithacus timneh) and cockatoos (Cacatua spp.)	Cacatua spp.	Cacatua		92	All	Companion	Not Possible	Not Possible	B	Questionnaire	Location of cage against >=1m wall		Housing	Yes/No	No	FDB	Binomial	Indirect Measure of Feather Damaging Behaviours	Body measurement	Feasible	Higher	0.014	Significant	Not Possible	Not Possible	Not Possible	Not Possible	Not Possible	Yes
53	S. L. W. Jayson, D. L.//Wood, J. L. N.	2014	Prevalence and risk factors of feather plucking in African grey parrots (Psittacus erithacus erithacus and Psittacus erithacus timneh) and cockatoos (Cacatua spp.)	Psittacus erithacus	Psittacus		137	All	Companion	Not Possible	Not Possible	B	Questionnaire	HoursOfSleep		Maintenance	>= 12h vs <= 8h	No	FDB	Binomial	Indirect Measure of Feather Damaging Behaviours	Body measurement	Feasible	Higher	<0.05	Significant	Not Possible	Not Possible	Not Possible	Not Possible	Not Possible	Yes
53	S. L. W. Jayson, D. L.//Wood, J. L. N.	2014	Prevalence and risk factors of feather plucking in African grey parrots (Psittacus erithacus erithacus and Psittacus erithacus timneh) and cockatoos (Cacatua spp.)	Cacatua spp.	Cacatua		92	All	Companion	Not Possible	Not Possible	B	Questionnaire	Sprayed with Water Daily		Maintenance	Yes/No	No	FDB	Binomial	Indirect Measure of Feather Damaging Behaviours	Body measurement	Feasible	Higher	0.034	Significant	Not Possible	Not Possible	Not Possible	Not Possible	Not Possible	Yes
54	V. A. Cussen and J. A. Mench	2014	Personality predicts cognitive bias in captive psittacines, Amazona amazonica	Amazona amazonica	Amazona		12	Juveniles	Lab	Between subjects	2	B	AttentionBiasTest	Unfamiliar Human presence		HAI	ExperimenterVSExperimenter+UnfamiliarHuman	No	IntertrialInterval	Continous	Cognitive	Explorative and Foraging behaviour	Feasible	Not reported	0.13	Not Significant	Not Possible	Yes	Not Possible	Unspecified	Unspecified	No
54	V. A. Cussen and J. A. Mench	2014	Personality predicts cognitive bias in captive psittacines, Amazona amazonica	Amazona amazonica	Amazona		12	Juveniles	Lab	Between subjects	2	B	AttentionBiasTest	Unfamiliar Human presence		HAI	ExperimenterVSExperimenter+UnfamiliarHuman	No	Choicespersecondpertrial	Count	Cognitive	Explorative and Foraging behaviour	Feasible	Higher	0.02	Significant	Not Possible	Yes	Not Possible	Unspecified	Unspecified	No
54	V. A. Cussen and J. A. Mench	2014	Personality predicts cognitive bias in captive psittacines, Amazona amazonica	Amazona amazonica	Amazona		12	Juveniles	Lab	Between subjects	2	B	AttentionBiasTest	Unfamiliar Human presence		HAI	ExperimenterVSExperimenter+UnfamiliarHuman	No	LatencyToReward	Continous	Cognitive	Explorative and Foraging behaviour	Feasible	Lower	0.001	Significant	Not Possible	Yes	Not Possible	Unspecified	Unspecified	No
54	V. A. Cussen and J. A. Mench	2014	Personality predicts cognitive bias in captive psittacines, Amazona amazonica	Amazona amazonica	Amazona		12	Juveniles	Lab	Between subjects	2	B	Attention Bias Test with Observer	Unfamiliar Human presence	NeurocitismScore	HAI/Personality	High/Low	No	IntertrialInterval	Continous	Cognitive	Explorative and Foraging behaviour	Feasible	Not reported	0.38	Not Significant	Not Possible	Yes	Not Possible	Unspecified	Unspecified	No
54	V. A. Cussen and J. A. Mench	2014	Personality predicts cognitive bias in captive psittacines, Amazona amazonica	Amazona amazonica	Amazona		12	Juveniles	Lab	Between subjects	2	B	Attention Bias Test with Observer	Unfamiliar Human presence	FearfulnessScore	HAI/Personality	High/Low	No	LatencyToReward	Continous	Cognitive	Explorative and Foraging behaviour	Feasible	Not reported	0.16	Not Significant	Not Possible	Yes	Not Possible	Unspecified	Unspecified	No
54	V. A. Cussen and J. A. Mench	2014	Personality predicts cognitive bias in captive psittacines, Amazona amazonica	Amazona amazonica	Amazona		12	Juveniles	Lab	Between subjects	2	B	Attention Bias Test with Observer	Unfamiliar Human presence	FearfulnessScore	HAI/Personality	High/Low	No	Balks&Errors	Count	Human-Animal interaction	Social behaviour	Feasible	Not reported	0.07	Not Significant	Not Possible	Yes	Not Possible	Unspecified	Unspecified	No
54	V. A. Cussen and J. A. Mench	2014	Personality predicts cognitive bias in captive psittacines, Amazona amazonica	Amazona amazonica	Amazona		12	Juveniles	Lab	Between subjects	2	B	Attention Bias Test with Observer	Unfamiliar Human presence	NeurocitismScore	HAI/Personality	High/Low	No	LatencyToReward	Continous	Cognitive	Explorative and Foraging behaviour	Feasible	Higher	0.04	Significant	Not Possible	Yes	Not Possible	Unspecified	Unspecified	No
54	V. A. Cussen and J. A. Mench	2014	Personality predicts cognitive bias in captive psittacines, Amazona amazonica	Amazona amazonica	Amazona		12	Juveniles	Lab	Between subjects	2	B	AttentionBiasTest	Unfamiliar Human presence		HAI	ExperimenterVSExperimenter+UnfamiliarHuman	No	Balks&Errors	Count	Human-Animal interaction	Social behaviour	Feasible	Lower	0.03	Significant	Not Possible	Yes	Not Possible	Unspecified	Unspecified	No
54	V. A. Cussen and J. A. Mench	2014	Personality predicts cognitive bias in captive psittacines, Amazona amazonica	Amazona amazonica	Amazona		12	Juveniles	Lab	Between subjects	2	B	Attention Bias Test with Observer	Unfamiliar Human presence	NeurocitismScore	HAI/Personality	High/Low	No	Balks&Errors	Count	Human-Animal interaction	Social behaviour	Feasible	Higher	0.047	Significant	Not Possible	Yes	Not Possible	Unspecified	Unspecified	No
55	A. C. C. Rosenwax, M. L.	2015	Fibrous ingluvial foreign bodies in 33 cockatiels (Nymphicus hollandicus)	Nymphicus hollandicus	Nymphicus		33	All	Companion	Between subjects	Not Possible	B	Examination	FibermaterialIngestion		Enrichment	DiedforIngluviolithsVsNotDiedforIngluvioliths	No	BodyCondition	Continous	BodyCondition	Body measurement	Feasible	Lower	0.076	Not Significant	Not Possible	Not Possible	Not Possible	Unspecified	Unspecified	Yes
55	A. C. C. Rosenwax, M. L.	2015	Fibrous ingluvial foreign bodies in 33 cockatiels (Nymphicus hollandicus)	Nymphicus hollandicus	Nymphicus		33	All	Companion	Between subjects	Not Possible	B	Examination	FibermaterialIngestion		Enrichment	DiedforIngluviolithsVsNotDiedforIngluvioliths	No	MeanWeight	Continous	BodyCondition	Body measurement	Feasible	Lower	0.058	Not Significant	Not Possible	Not Possible	Not Possible	Unspecified	Unspecified	Yes
55	A. C. C. Rosenwax, M. L.	2015	Fibrous ingluvial foreign bodies in 33 cockatiels (Nymphicus hollandicus)	Nymphicus hollandicus	Nymphicus		33	All	Companion	Between subjects	Not Possible	B	Examination	AgeUnder3y		Demographic	Yes/No	No	PresenceOfIngluvioliths	Binomial	Health	Diseases and Pathologies	Not Feasible	Higher	0.012	Significant	Not Possible	Not Possible	Not Possible	Unspecified	Unspecified	Yes
55	A. C. C. Rosenwax, M. L.	2015	Fibrous ingluvial foreign bodies in 33 cockatiels (Nymphicus hollandicus)	Nymphicus hollandicus	Nymphicus		33	All	Companion	Between subjects	Not Possible	B	Examination	MalevsFemale		Demographic	MaleVsFemale	No	PresenceOfIngluvioliths	Binomial	Health	Diseases and Pathologies	Not Feasible	Higher	0.001	Significant	Not Possible	Not Possible	Not Possible	Unspecified	Unspecified	Yes
56	D. O. Banaszewska, D.//Biesiada-Drzazga, B.//Andraszek, K.//GÃ³rski, K.//Flis-ChruÅ›ciel, M.	2015	The influence of different breeding units and breeding systems on reproductive results of cockatiels (Nymphicus hollandicus)	Nymphicus hollandicus	Nymphicus		20	Adults	Breeder	Between subjects	Unspecified	B	SocialEnrichment	Pair Housing		Social	PairHousedVSGroupHoused	No	ChicksKilled	Count	Aggressive	Social behaviour	Feasible	Higher	S	Significant	Unspecified	Not Possible	Not Possible	Unspecified	Unspecified	No
57	E. A. J. Hobson, D. J.//McIntosh, T. L.//Avery, M. L.//Wright, T. F.	2015	The effect of social context and social scale on the perception of relationships in monk parakeets	Myiopsitta monachus	Myiopsitta		21	Unspecified	Lab	Within subjects	24	U	Observation	Popularity difference		Social	Correlation	Yes	PlayBackResponse	Count	Vocal	Social behaviour	Feasible	Negative Correlation	0.0231	Significant	Not Possible	Not Possible	Not Possible	Unspecified	Unspecified	No
57	E. A. J. Hobson, D. J.//McIntosh, T. L.//Avery, M. L.//Wright, T. F.	2015	The effect of social context and social scale on the perception of relationships in monk parakeets	Myiopsitta monachus	Myiopsitta		21	Unspecified	Lab	Within subjects	24	U	Observation	Affiliation (all)		Social	Correlation	Yes	PlayBackResponse	Count	Vocal	Social behaviour	Feasible	Negative Correlation	0.0408	Significant	Not Possible	Not Possible	Not Possible	Unspecified	Unspecified	No
57	E. A. J. Hobson, D. J.//McIntosh, T. L.//Avery, M. L.//Wright, T. F.	2015	The effect of social context and social scale on the perception of relationships in monk parakeets	Myiopsitta monachus	Myiopsitta		19	Unspecified	Lab	Within subjects	24	U	Observation	Affiliation (all)		Social	Correlation	Yes	PlayBackResponse	Count	Vocal	Social behaviour	Feasible	Positive Correlation	0.0002	Significant	Not Possible	Not Possible	Not Possible	Unspecified	Unspecified	No
57	E. A. J. Hobson, D. J.//McIntosh, T. L.//Avery, M. L.//Wright, T. F.	2015	The effect of social context and social scale on the perception of relationships in monk parakeets	Myiopsitta monachus	Myiopsitta		19	Unspecified	Lab	Within subjects	24	U	Observation	DominanceRank		Social	(HighvsLow)	No	AffiliationRank(HighVsLow)		SocialDynamics	Social behaviour	Not Feasible	Not reported	0.7979	Not Significant	Not Possible	Not Possible	Not Possible	Unspecified	Unspecified	No
57	E. A. J. Hobson, D. J.//McIntosh, T. L.//Avery, M. L.//Wright, T. F.	2015	The effect of social context and social scale on the perception of relationships in monk parakeets	Myiopsitta monachus	Myiopsitta		21	Unspecified	Lab	Within subjects	24	U	Observation	DominanceRank		Social	(HighvsLow)	No	AffiliationRank(HighVsLow)		SocialDynamics	Social behaviour	Not Feasible	Not reported	0.0851	Not Significant	Not Possible	Not Possible	Not Possible	Unspecified	Unspecified	No
57	E. A. J. Hobson, D. J.//McIntosh, T. L.//Avery, M. L.//Wright, T. F.	2015	The effect of social context and social scale on the perception of relationships in monk parakeets	Myiopsitta monachus	Myiopsitta		19	Unspecified	Lab	Within subjects	24	U	Observation	Popularity difference		Social	Correlation	Yes	PlayBackResponse	Count	Vocal	Social behaviour	Feasible	Positive Correlation	0.45925	Not Significant	Not Possible	Not Possible	Not Possible	Unspecified	Unspecified	No
57	E. A. J. Hobson, D. J.//McIntosh, T. L.//Avery, M. L.//Wright, T. F.	2015	The effect of social context and social scale on the perception of relationships in monk parakeets	Myiopsitta monachus	Myiopsitta		19	Unspecified	Lab	Within subjects	24	U	Observation	Popularity rank difference		Social	Correlation	Yes	PlayBackResponse	Count	Vocal	Social behaviour	Feasible	Positive Correlation	0.44246	Not Significant	Not Possible	Not Possible	Not Possible	Unspecified	Unspecified	No
57	E. A. J. Hobson, D. J.//McIntosh, T. L.//Avery, M. L.//Wright, T. F.	2015	The effect of social context and social scale on the perception of relationships in monk parakeets	Myiopsitta monachus	Myiopsitta		19	Unspecified	Lab	Within subjects	24	U	Observation	Dominance rank difference		Social	Correlation	Yes	PlayBackResponse	Count	Vocal	Social behaviour	Feasible	Positive Correlation	0.43246	Not Significant	Not Possible	Not Possible	Not Possible	Unspecified	Unspecified	No
57	E. A. J. Hobson, D. J.//McIntosh, T. L.//Avery, M. L.//Wright, T. F.	2015	The effect of social context and social scale on the perception of relationships in monk parakeets	Myiopsitta monachus	Myiopsitta		19	Unspecified	Lab	Within subjects	24	U	Observation	Dominance difference		Social	Correlation	Yes	PlayBackResponse	Count	Vocal	Social behaviour	Feasible	Positive Correlation	0.33817	Not Significant	Not Possible	Not Possible	Not Possible	Unspecified	Unspecified	No
57	E. A. J. Hobson, D. J.//McIntosh, T. L.//Avery, M. L.//Wright, T. F.	2015	The effect of social context and social scale on the perception of relationships in monk parakeets	Myiopsitta monachus	Myiopsitta		19	Unspecified	Lab	Within subjects	24	U	Observation	Aggression		Social	Correlation	Yes	PlayBackResponse	Count	Vocal	Social behaviour	Feasible	Negative Correlation	0.33227	Not Significant	Not Possible	Not Possible	Not Possible	Unspecified	Unspecified	No
57	E. A. J. Hobson, D. J.//McIntosh, T. L.//Avery, M. L.//Wright, T. F.	2015	The effect of social context and social scale on the perception of relationships in monk parakeets	Myiopsitta monachus	Myiopsitta		21	Unspecified	Lab	Within subjects	24	U	Observation	Aggression		Social	Correlation	Yes	PlayBackResponse	Count	Vocal	Social behaviour	Feasible	Positive Correlation	0.18748	Not Significant	Not Possible	Not Possible	Not Possible	Unspecified	Unspecified	No
57	E. A. J. Hobson, D. J.//McIntosh, T. L.//Avery, M. L.//Wright, T. F.	2015	The effect of social context and social scale on the perception of relationships in monk parakeets	Myiopsitta monachus	Myiopsitta		19	Unspecified	Lab	Within subjects	24	U	Observation	Affiliation (with non-partner)		Social	Correlation	Yes	PlayBackResponse	Count	Vocal	Social behaviour	Feasible	Positive Correlation	0.14549	Not Significant	Not Possible	Not Possible	Not Possible	Unspecified	Unspecified	No
57	E. A. J. Hobson, D. J.//McIntosh, T. L.//Avery, M. L.//Wright, T. F.	2015	The effect of social context and social scale on the perception of relationships in monk parakeets	Myiopsitta monachus	Myiopsitta		21	Unspecified	Lab	Within subjects	24	U	Observation	Dominance difference		Social	Correlation	Yes	PlayBackResponse	Count	Vocal	Social behaviour	Feasible	Positive Correlation	0.06659	Not Significant	Not Possible	Not Possible	Not Possible	Unspecified	Unspecified	No
57	E. A. J. Hobson, D. J.//McIntosh, T. L.//Avery, M. L.//Wright, T. F.	2015	The effect of social context and social scale on the perception of relationships in monk parakeets	Myiopsitta monachus	Myiopsitta		21	Unspecified	Lab	Within subjects	24	U	Observation	Affiliation (with non-partner)		Social	Correlation	Yes	PlayBackResponse	Count	Vocal	Social behaviour	Feasible	Negative Correlation	0.06499	Not Significant	Not Possible	Not Possible	Not Possible	Unspecified	Unspecified	No
57	E. A. J. Hobson, D. J.//McIntosh, T. L.//Avery, M. L.//Wright, T. F.	2015	The effect of social context and social scale on the perception of relationships in monk parakeets	Myiopsitta monachus	Myiopsitta		21	Unspecified	Lab	Within subjects	24	U	Observation	Dominance rank difference		Social	Correlation	Yes	PlayBackResponse	Count	Vocal	Social behaviour	Feasible	Positive Correlation	0.05629	Not Significant	Not Possible	Not Possible	Not Possible	Unspecified	Unspecified	No
57	E. A. J. Hobson, D. J.//McIntosh, T. L.//Avery, M. L.//Wright, T. F.	2015	The effect of social context and social scale on the perception of relationships in monk parakeets	Myiopsitta monachus	Myiopsitta		21	Unspecified	Lab	Within subjects	24	U	Observation	PartnerNeighbornAffiliation		Social	Correlation	Yes	Aggression	Count	Aggressive	Social behaviour	Feasible	Negative Correlation	0.0475	Significant	Not Possible	Not Possible	Not Possible	Unspecified	Unspecified	No
57	E. A. J. Hobson, D. J.//McIntosh, T. L.//Avery, M. L.//Wright, T. F.	2015	The effect of social context and social scale on the perception of relationships in monk parakeets	Myiopsitta monachus	Myiopsitta		19	Unspecified	Lab	Within subjects	24	U	Observation	NonpartnerNeighbornAffiliation		Social	Correlation	Yes	Aggression	Count	Aggressive	Social behaviour	Feasible	Positive Correlation	0.0205	Significant	Not Possible	Not Possible	Not Possible	Unspecified	Unspecified	No
57	E. A. J. Hobson, D. J.//McIntosh, T. L.//Avery, M. L.//Wright, T. F.	2015	The effect of social context and social scale on the perception of relationships in monk parakeets	Myiopsitta monachus	Myiopsitta		19	Unspecified	Lab	Within subjects	24	U	Observation	PartnerNeighbornAffiliation		Social	Correlation	Yes	Aggression	Count	Aggressive	Social behaviour	Feasible	Negative Correlation	0.006	Significant	Not Possible	Not Possible	Not Possible	Unspecified	Unspecified	No
57	E. A. J. Hobson, D. J.//McIntosh, T. L.//Avery, M. L.//Wright, T. F.	2015	The effect of social context and social scale on the perception of relationships in monk parakeets	Myiopsitta monachus	Myiopsitta		21	Unspecified	Lab	Within subjects	24	U	Observation	NonpartnerNeighbornAffiliation		Social	Correlation	Yes	Aggression	Count	Aggressive	Social behaviour	Feasible	Positive Correlation	0.0032	Significant	Not Possible	Not Possible	Not Possible	Unspecified	Unspecified	No
57	E. A. J. Hobson, D. J.//McIntosh, T. L.//Avery, M. L.//Wright, T. F.	2015	The effect of social context and social scale on the perception of relationships in monk parakeets	Myiopsitta monachus	Myiopsitta		21	Unspecified	Lab	Within subjects	24	U	Observation	Popularity rank difference		Social	Correlation	Yes	PlayBackResponse	Count	Vocal	Social behaviour	Feasible	Positive Correlation	0.0419	Significant	Not Possible	Not Possible	Not Possible	Unspecified	Unspecified	No
58	G. M. Polverino, A.//Vitale, A.//Alleva, E.	2015	Stereotypic behaviours in Melopsittacus undulatus: behavioural consequences of social and spatial limitations	Melopsittacus undulatus	Melopsittacus		26	Juveniles	Lab	Between subjects	15	B	Housing/Social Enrichment	Lack of space/social interactions		AbnormalBehav	PairSmallCageVsPairBigCageVSPairHosedGrouped	No	PacingVSRoute-TraceDuration	ProportionOfBirds	Stereotypies	Abnormal and Fear-related behaviour	Feasible	Higher	<0.01	Significant	Yes	Not Possible	Not Possible	Unspecified	Unspecified	No
58	G. M. Polverino, A.//Vitale, A.//Alleva, E.	2015	Stereotypic behaviours in Melopsittacus undulatus: behavioural consequences of social and spatial limitations	Melopsittacus undulatus	Melopsittacus		26	Juveniles	Lab	Between subjects	15	B	Housing/Social Enrichment	Lack of space/social interactions		AbnormalBehav	PairSmallCageVsPairBigCageVSPairHosedGrouped	No	PacingVSRoute-TraceFrequency	ProportionOfBirds	Stereotypies	Abnormal and Fear-related behaviour	Feasible	Higher	<0.01	Significant	Yes	Not Possible	Not Possible	Unspecified	Unspecified	No
58	G. M. Polverino, A.//Vitale, A.//Alleva, E.	2015	Stereotypic behaviours in Melopsittacus undulatus: behavioural consequences of social and spatial limitations	Melopsittacus undulatus	Melopsittacus		26	Juveniles	Lab	Between subjects	15	B	Housing/Social Enrichment	LackOfSocialEnrichment/inapprpriateHousing	MalevsFemale	Housing/Social/Demographic	PairBigCage	No	Pacing/Route-Trace	Count	Stereotypies	Abnormal and Fear-related behaviour	Feasible	Higher	S	Significant	Yes	Not Possible	Not Possible	Unspecified	Unspecified	No
58	G. M. Polverino, A.//Vitale, A.//Alleva, E.	2015	Stereotypic behaviours in Melopsittacus undulatus: behavioural consequences of social and spatial limitations	Melopsittacus undulatus	Melopsittacus		26	Juveniles	Lab	Between subjects	15	B	Housing/Social Enrichment	LackOfSocialEnrichment/inapprpriateHousing		Housing/Social	PairBigCageVSPairHosedGrouped	No	Incessant-screaming/Spot-pecking/Mating-feign	Continous	Stereotypies	Abnormal and Fear-related behaviour	Feasible	Lower	<0.05	Significant	Yes	Not Possible	Not Possible	Unspecified	Unspecified	No
58	G. M. Polverino, A.//Vitale, A.//Alleva, E.	2015	Stereotypic behaviours in Melopsittacus undulatus: behavioural consequences of social and spatial limitations	Melopsittacus undulatus	Melopsittacus		26	Juveniles	Lab	Between subjects	15	B	Housing/Social Enrichment	LackOfSocialEnrichment/inapprpriateHousing	MalevsFemale	Housing/Social/Demographic	PairSmallCage	No	Pacing/Route-Trace	Count	Stereotypies	Abnormal and Fear-related behaviour	Feasible	Higher	S	Significant	Yes	Not Possible	Not Possible	Unspecified	Unspecified	No
58	G. M. Polverino, A.//Vitale, A.//Alleva, E.	2015	Stereotypic behaviours in Melopsittacus undulatus: behavioural consequences of social and spatial limitations	Melopsittacus undulatus	Melopsittacus		8	Juveniles	Lab	Within subjects	15	B	Housing/Social Enrichment	LackOfSocialEnrichment/inapprpriateHousing		Housing/Social	PairSmallCageVsGroupHoused	No	Pacing/Route-Trace	Continous	Stereotypies	Abnormal and Fear-related behaviour	Feasible	Higher	<0.05	Significant	Not Possible	Yes	Not Possible	Unspecified	Unspecified	No
58	G. M. Polverino, A.//Vitale, A.//Alleva, E.	2015	Stereotypic behaviours in Melopsittacus undulatus: behavioural consequences of social and spatial limitations	Melopsittacus undulatus	Melopsittacus		8	Juveniles	Lab	Within subjects	15	B	Housing/Social Enrichment	LackOfSocialEnrichment/inapprpriateHousing	MalevsFemale	Housing/Social/Demographic	PairSmallCageVsGroupHoused	No	Pacing/Route-Trace	Count	Stereotypies	Abnormal and Fear-related behaviour	Feasible	Higher	<0.05	Significant	Not Possible	Yes	Not Possible	Unspecified	Unspecified	No
58	G. M. Polverino, A.//Vitale, A.//Alleva, E.	2015	Stereotypic behaviours in Melopsittacus undulatus: behavioural consequences of social and spatial limitations	Melopsittacus undulatus	Melopsittacus		8	Juveniles	Lab	Within subjects	15	B	Housing/Social Enrichment	LackOfSocialEnrichment/inapprpriateHousing	MalevsFemale	Housing/Social/Demographic	PairSmallCageVsGroupHoused	No	Pacing/Route-Trace	Continous	Stereotypies	Abnormal and Fear-related behaviour	Feasible	Higher	<0.05	Significant	Not Possible	Yes	Not Possible	Unspecified	Unspecified	No
58	G. M. Polverino, A.//Vitale, A.//Alleva, E.	2015	Stereotypic behaviours in Melopsittacus undulatus: behavioural consequences of social and spatial limitations	Melopsittacus undulatus	Melopsittacus		8	Juveniles	Lab	Within subjects	15	B	Housing/Social Enrichment	LackOfSocialEnrichment/inapprpriateHousing	MalevsFemale	Housing/Social/Demographic	PairSmallCageVsGroupHoused	No	Sham/Wire-chewing	Continous	Stereotypies	Abnormal and Fear-related behaviour	Feasible	Lower	<0.05	Significant	Not Possible	Yes	Not Possible	Unspecified	Unspecified	No
58	G. M. Polverino, A.//Vitale, A.//Alleva, E.	2015	Stereotypic behaviours in Melopsittacus undulatus: behavioural consequences of social and spatial limitations	Melopsittacus undulatus	Melopsittacus		8	Juveniles	Lab	Within subjects	15	B	Housing/Social Enrichment	LackOfSocialEnrichment/inapprpriateHousing		Housing/Social	PairSmallCageVsGroupHoused	No	Pacing/Route-Trace	Count	Stereotypies	Abnormal and Fear-related behaviour	Feasible	Higher	<0.01	Significant	Not Possible	Yes	Not Possible	Unspecified	Unspecified	No
58	G. M. Polverino, A.//Vitale, A.//Alleva, E.	2015	Stereotypic behaviours in Melopsittacus undulatus: behavioural consequences of social and spatial limitations	Melopsittacus undulatus	Melopsittacus		8	Juveniles	Lab	Within subjects	15	B	Housing/Social Enrichment	LackOfSocialEnrichment/inapprpriateHousing	MalevsFemale	Housing/Social/Demographic	PairSmallCageVsGroupHoused	No	Sham/Wire-chewing	Count	Stereotypies	Abnormal and Fear-related behaviour	Feasible	Lower	<0.01	Significant	Not Possible	Yes	Not Possible	Unspecified	Unspecified	No
58	G. M. Polverino, A.//Vitale, A.//Alleva, E.	2015	Stereotypic behaviours in Melopsittacus undulatus: behavioural consequences of social and spatial limitations	Melopsittacus undulatus	Melopsittacus		26	Juveniles	Lab	Between subjects	15	B	Observation	MalevsFemale		Demographic	MaleVsFemale	No	preening	Continous	SelfCare	Maintenance behaviour	Feasible	Higher	0.08	Not Significant	Yes	Not Possible	Not Possible	Unspecified	Unspecified	No
58	G. M. Polverino, A.//Vitale, A.//Alleva, E.	2015	Stereotypic behaviours in Melopsittacus undulatus: behavioural consequences of social and spatial limitations	Melopsittacus undulatus	Melopsittacus		26	Juveniles	Lab	Between subjects	15	B	Housing/Social Enrichment	LackOfSocialEnrichment/inapprpriateHousing		Housing/Social	PairSmallCageVsPairBigCage	No	Incessant-screaming/Spot-pecking/Mating-feign	Count	Stereotypies	Abnormal and Fear-related behaviour	Feasible	Higher	<0.01	Significant	Yes	Not Possible	Not Possible	Unspecified	Unspecified	No
58	G. M. Polverino, A.//Vitale, A.//Alleva, E.	2015	Stereotypic behaviours in Melopsittacus undulatus: behavioural consequences of social and spatial limitations	Melopsittacus undulatus	Melopsittacus		26	Juveniles	Lab	Between subjects	15	B	Housing/Social Enrichment	LackOfSocialEnrichment/inapprpriateHousing		Housing/Social	PairBigCageVSPairHosedGrouped	No	Incessant-screaming/Spot-pecking/Mating-feign	Count	Stereotypies	Abnormal and Fear-related behaviour	Feasible	Not reported	Not Significant	Not Significant	Yes	Not Possible	Not Possible	Unspecified	Unspecified	No
58	G. M. Polverino, A.//Vitale, A.//Alleva, E.	2015	Stereotypic behaviours in Melopsittacus undulatus: behavioural consequences of social and spatial limitations	Melopsittacus undulatus	Melopsittacus		26	Juveniles	Lab	Between subjects	15	B	Housing/Social Enrichment	SocialIsolation/LackofSpace		Housing/Social	PairBigCageVSPairHosedGrouped	No	Sham/Wire-chewing	Count	Stereotypies	Abnormal and Fear-related behaviour	Feasible	Not reported	Not Significant	Not Significant	Yes	Not Possible	Not Possible	Unspecified	Unspecified	No
58	G. M. Polverino, A.//Vitale, A.//Alleva, E.	2015	Stereotypic behaviours in Melopsittacus undulatus: behavioural consequences of social and spatial limitations	Melopsittacus undulatus	Melopsittacus		26	Juveniles	Lab	Between subjects	15	B	Housing/Social Enrichment	SocialIsolation/LackofSpace		Housing/Social	PairBigCageVSPairHosedGrouped	No	Sham/Wire-chewing	Continous	Stereotypies	Abnormal and Fear-related behaviour	Feasible	Not reported	Not Significant	Not Significant	Yes	Not Possible	Not Possible	Unspecified	Unspecified	No
58	G. M. Polverino, A.//Vitale, A.//Alleva, E.	2015	Stereotypic behaviours in Melopsittacus undulatus: behavioural consequences of social and spatial limitations	Melopsittacus undulatus	Melopsittacus		26	Juveniles	Lab	Between subjects	15	B	Housing/Social Enrichment	LackOfSocialEnrichment/inapprpriateHousing		Housing/Social	PairSmallCageVsPairBigCage	No	Incessant-screaming/Spot-pecking/Mating-feign	Continous	Stereotypies	Abnormal and Fear-related behaviour	Feasible	Higher	<0.01	Significant	Yes	Not Possible	Not Possible	Unspecified	Unspecified	No
58	G. M. Polverino, A.//Vitale, A.//Alleva, E.	2015	Stereotypic behaviours in Melopsittacus undulatus: behavioural consequences of social and spatial limitations	Melopsittacus undulatus	Melopsittacus		26	Juveniles	Lab	Between subjects	15	B	Housing/Social Enrichment	LackOfSocialEnrichment/inapprpriateHousing		Housing/Social	PairBigCageVSPairHosedGrouped	No	Courting	Count	Sexual behaviours	Social behaviour	Feasible	Higher	<0.01	Significant	Yes	Not Possible	Not Possible	Unspecified	Unspecified	No
58	G. M. Polverino, A.//Vitale, A.//Alleva, E.	2015	Stereotypic behaviours in Melopsittacus undulatus: behavioural consequences of social and spatial limitations	Melopsittacus undulatus	Melopsittacus		13	Juveniles	Lab	Between subjects	15	M	Housing/Social Enrichment	LackOfSocialEnrichment/inapprpriateHousing		Housing/Social	PairSmallCageVsPairBigCage	No	SpotPecking	Count	Stereotypies	Abnormal and Fear-related behaviour	Feasible	Higher	S	Significant	Yes	Not Possible	Not Possible	Unspecified	Unspecified	No
58	G. M. Polverino, A.//Vitale, A.//Alleva, E.	2015	Stereotypic behaviours in Melopsittacus undulatus: behavioural consequences of social and spatial limitations	Melopsittacus undulatus	Melopsittacus		13	Juveniles	Lab	Between subjects	15	M	Housing/Social Enrichment	LackOfSocialEnrichment/inapprpriateHousing		Housing/Social	PairSmallCageVsPairBigCage	No	SpotPecking	Continous	Stereotypies	Abnormal and Fear-related behaviour	Feasible	Higher	S	Significant	Yes	Not Possible	Not Possible	Unspecified	Unspecified	No
58	G. M. Polverino, A.//Vitale, A.//Alleva, E.	2015	Stereotypic behaviours in Melopsittacus undulatus: behavioural consequences of social and spatial limitations	Melopsittacus undulatus	Melopsittacus		26	Juveniles	Lab	Between subjects	15	B	Housing/Social Enrichment	LackOfSocialEnrichment/inapprpriateHousing	MalevsFemale	Housing/Social/Demographic	PairSmallCageVsPairBigCageVSPairHosedGrouped	No	SpotPecking	Count	Stereotypies	Abnormal and Fear-related behaviour	Feasible	Higher	<0.05	Significant	Yes	Not Possible	Not Possible	Unspecified	Unspecified	No
58	G. M. Polverino, A.//Vitale, A.//Alleva, E.	2015	Stereotypic behaviours in Melopsittacus undulatus: behavioural consequences of social and spatial limitations	Melopsittacus undulatus	Melopsittacus		26	Juveniles	Lab	Between subjects	15	B	Housing/Social Enrichment	LackOfSocialEnrichment/inapprpriateHousing		Housing/Social	PairSmallCagePairHosedGrouped	No	Locomotion	Continous	Locomotor	Locomotor behaviour	Feasible	Lower	Not Significant	Not Significant	Yes	Not Possible	Not Possible	Unspecified	Unspecified	No
58	G. M. Polverino, A.//Vitale, A.//Alleva, E.	2015	Stereotypic behaviours in Melopsittacus undulatus: behavioural consequences of social and spatial limitations	Melopsittacus undulatus	Melopsittacus		26	Juveniles	Lab	Between subjects	15	B	Housing/Social Enrichment	LackOfSocialEnrichment/inapprpriateHousing		Housing/Social	PairSmallCagePairHosedGrouped	No	Singing	Continous	Vocal	Social behaviour	Feasible	Lower	Not Significant	Not Significant	Yes	Not Possible	Not Possible	Unspecified	Unspecified	No
58	G. M. Polverino, A.//Vitale, A.//Alleva, E.	2015	Stereotypic behaviours in Melopsittacus undulatus: behavioural consequences of social and spatial limitations	Melopsittacus undulatus	Melopsittacus		26	Juveniles	Lab	Between subjects	15	B	Housing/Social Enrichment	LackOfSocialEnrichment/inapprpriateHousing		Housing/Social	PairSmallCagePairHosedGrouped	No	Courting	Count	Sexual behaviours	Social behaviour	Feasible	Higher	<0.01	Significant	Yes	Not Possible	Not Possible	Unspecified	Unspecified	No
58	G. M. Polverino, A.//Vitale, A.//Alleva, E.	2015	Stereotypic behaviours in Melopsittacus undulatus: behavioural consequences of social and spatial limitations	Melopsittacus undulatus	Melopsittacus		8	Juveniles	Lab	Within subjects	15	B	Housing/Social Enrichment	LackOfSocialEnrichment/inapprpriateHousing		Housing/Social	PairSmallCageVsGroupHoused	No	Sham/Wire-chewing	Count	Stereotypies	Abnormal and Fear-related behaviour	Feasible	Higher	Not Significant	Not Significant	Not Possible	Yes	Not Possible	Unspecified	Unspecified	No
58	G. M. Polverino, A.//Vitale, A.//Alleva, E.	2015	Stereotypic behaviours in Melopsittacus undulatus: behavioural consequences of social and spatial limitations	Melopsittacus undulatus	Melopsittacus		8	Juveniles	Lab	Within subjects	15	B	Housing/Social Enrichment	LackOfSocialEnrichment/inapprpriateHousing		Housing/Social	PairSmallCageVsGroupHoused	No	Sham/Wire-chewing	Continous	Stereotypies	Abnormal and Fear-related behaviour	Feasible	Higher	Not Significant	Not Significant	Not Possible	Yes	Not Possible	Unspecified	Unspecified	No
58	G. M. Polverino, A.//Vitale, A.//Alleva, E.	2015	Stereotypic behaviours in Melopsittacus undulatus: behavioural consequences of social and spatial limitations	Melopsittacus undulatus	Melopsittacus		8	Juveniles	Lab	Within subjects	15	B	Housing/Social Enrichment	LackOfSocialEnrichment/inapprpriateHousing		Housing/Social	PairSmallCageVsGroupHoused	No	Singing	Continous	Vocal	Social behaviour	Feasible	Lower	NR	Not Significant	Not Possible	Yes	Not Possible	Unspecified	Unspecified	No
58	G. M. Polverino, A.//Vitale, A.//Alleva, E.	2015	Stereotypic behaviours in Melopsittacus undulatus: behavioural consequences of social and spatial limitations	Melopsittacus undulatus	Melopsittacus		8	Juveniles	Lab	Within subjects	15	B	Housing/Social Enrichment	LackOfSocialEnrichment/inapprpriateHousing		Housing/Social	PairSmallCageVsGroupHoused	No	Incessant-screaming/Spot-pecking/Mating-feign	Continous	Stereotypies	Abnormal and Fear-related behaviour	Feasible	Lower	0.784	Not Significant	Not Possible	Yes	Not Possible	Unspecified	Unspecified	No
58	G. M. Polverino, A.//Vitale, A.//Alleva, E.	2015	Stereotypic behaviours in Melopsittacus undulatus: behavioural consequences of social and spatial limitations	Melopsittacus undulatus	Melopsittacus		8	Juveniles	Lab	Within subjects	15	B	Housing/Social Enrichment	LackOfSocialEnrichment/inapprpriateHousing		Housing/Social	PairSmallCageVsGroupHoused	No	Incessant-screaming/Spot-pecking/Mating-feign	Count	Stereotypies	Abnormal and Fear-related behaviour	Feasible	Higher	0.316	Not Significant	Not Possible	Yes	Not Possible	Unspecified	Unspecified	No
58	G. M. Polverino, A.//Vitale, A.//Alleva, E.	2015	Stereotypic behaviours in Melopsittacus undulatus: behavioural consequences of social and spatial limitations	Melopsittacus undulatus	Melopsittacus		13	Juveniles	Lab	Between subjects	15	M	Housing/Social Enrichment	LackOfSocialEnrichment/inapprpriateHousing		Housing/Social	PairSmallCageVsPairBigCageVSPairHosedGrouped	No	Pacing	Continous	Stereotypies	Abnormal and Fear-related behaviour	Feasible	BAC	<0.01	Significant	Yes	Not Possible	Not Possible	Unspecified	Unspecified	No
58	G. M. Polverino, A.//Vitale, A.//Alleva, E.	2015	Stereotypic behaviours in Melopsittacus undulatus: behavioural consequences of social and spatial limitations	Melopsittacus undulatus	Melopsittacus		13	Juveniles	Lab	Between subjects	15	M	Housing/Social Enrichment	LackOfSocialEnrichment/inapprpriateHousing		Housing/Social	PairSmallCageVsPairBigCageVSPairHosedGrouped	No	Pacing/Route-Trace	Count	Stereotypies	Abnormal and Fear-related behaviour	Feasible	ABC	<0.01	Significant	Yes	Not Possible	Not Possible	Unspecified	Unspecified	No
58	G. M. Polverino, A.//Vitale, A.//Alleva, E.	2015	Stereotypic behaviours in Melopsittacus undulatus: behavioural consequences of social and spatial limitations	Melopsittacus undulatus	Melopsittacus		13	Juveniles	Lab	Between subjects	15	M	Housing/Social Enrichment	LackOfSocialEnrichment/inapprpriateHousing		Housing/Social	PairSmallCageVsPairBigCageVSPairHosedGrouped	No	Route-Trace	Continous	Stereotypies	Abnormal and Fear-related behaviour	Feasible	ABC	<0.01	Significant	Yes	Not Possible	Not Possible	Unspecified	Unspecified	No
58	G. M. Polverino, A.//Vitale, A.//Alleva, E.	2015	Stereotypic behaviours in Melopsittacus undulatus: behavioural consequences of social and spatial limitations	Melopsittacus undulatus	Melopsittacus		26	Juveniles	Lab	Between subjects	15	B	Housing/Social Enrichment	LackOfSocialEnrichment/inapprpriateHousing	MalevsFemale	Housing/Social/Demographic	PairSmallCageVsPairBigCageVSPairHosedGrouped	No	SpotPecking	Continous	Stereotypies	Abnormal and Fear-related behaviour	Feasible	Higher	<0.01	Significant	Yes	Not Possible	Not Possible	Unspecified	Unspecified	No
58	G. M. Polverino, A.//Vitale, A.//Alleva, E.	2015	Stereotypic behaviours in Melopsittacus undulatus: behavioural consequences of social and spatial limitations	Melopsittacus undulatus	Melopsittacus		8	Juveniles	Lab	Within subjects	15	B	Housing/Social Enrichment	LackOfSocialEnrichment/inapprpriateHousing		Housing/Social	PairSmallCageVsGroupHoused	No	Courting	Count	Sexual behaviours	Social behaviour	Feasible	Higher	<0.04	Significant	Not Possible	Yes	Not Possible	Unspecified	Unspecified	No
58	G. M. Polverino, A.//Vitale, A.//Alleva, E.	2015	Stereotypic behaviours in Melopsittacus undulatus: behavioural consequences of social and spatial limitations	Melopsittacus undulatus	Melopsittacus		26	Juveniles	Lab	Between subjects	15	B	Housing/Social Enrichment	LackOfSocialEnrichment/inapprpriateHousing		Housing/Social	PairSmallCageVsPairHosedGrouped	No	Incessant-screaming/Spot-pecking/Mating-feign	Count	Stereotypies	Abnormal and Fear-related behaviour	Feasible	Higher	<0.01	Significant	Yes	Not Possible	Not Possible	Unspecified	Unspecified	No
58	G. M. Polverino, A.//Vitale, A.//Alleva, E.	2015	Stereotypic behaviours in Melopsittacus undulatus: behavioural consequences of social and spatial limitations	Melopsittacus undulatus	Melopsittacus		8	Juveniles	Lab	Within subjects	15	B	Housing/Social Enrichment	LackOfSocialEnrichment/inapprpriateHousing		Housing/Social	PairSmallCageVsGroupHoused	No	Courting	Continous	Sexual behaviours	Social behaviour	Feasible	Higher	<0.01	Significant	Not Possible	Yes	Not Possible	Unspecified	Unspecified	No
58	G. M. Polverino, A.//Vitale, A.//Alleva, E.	2015	Stereotypic behaviours in Melopsittacus undulatus: behavioural consequences of social and spatial limitations	Melopsittacus undulatus	Melopsittacus		13	Juveniles	Lab	Between subjects	15	M	Housing/Social Enrichment	LackOfSocialEnrichment/inapprpriateHousing		Housing/Social	PairSmallCageVsPairHosedGrouped	No	SpotPecking	Count	Stereotypies	Abnormal and Fear-related behaviour	Feasible	Higher	S	Significant	Yes	Not Possible	Not Possible	Unspecified	Unspecified	No
58	G. M. Polverino, A.//Vitale, A.//Alleva, E.	2015	Stereotypic behaviours in Melopsittacus undulatus: behavioural consequences of social and spatial limitations	Melopsittacus undulatus	Melopsittacus		8	Juveniles	Lab	Within subjects	15	B	Housing/Social Enrichment	LackOfSocialEnrichment/inapprpriateHousing		Housing/Social	PairSmallCageVsGroupHoused	No	Resting	Continous	Resting	Maintenance behaviour	Feasible	Lower	NR	Not Significant	Not Possible	Yes	Not Possible	Unspecified	Unspecified	No
58	G. M. Polverino, A.//Vitale, A.//Alleva, E.	2015	Stereotypic behaviours in Melopsittacus undulatus: behavioural consequences of social and spatial limitations	Melopsittacus undulatus	Melopsittacus		8	Juveniles	Lab	Within subjects	15	B	Housing/Social Enrichment	LackOfSocialEnrichment/inapprpriateHousing		Housing/Social	PairSmallCageVsGroupHoused	No	Resting	Count	Resting	Maintenance behaviour	Feasible	Higher	<0.02	Significant	Not Possible	Yes	Not Possible	Unspecified	Unspecified	No
58	G. M. Polverino, A.//Vitale, A.//Alleva, E.	2015	Stereotypic behaviours in Melopsittacus undulatus: behavioural consequences of social and spatial limitations	Melopsittacus undulatus	Melopsittacus		26	Juveniles	Lab	Between subjects	15	B	Housing/Social Enrichment	LackOfSocialEnrichment/inapprpriateHousing		Housing/Social	PairSmallCageVsPairBigCage	No	Courting	Count	Sexual behaviours	Social behaviour	Feasible	Higher	Not Significant	Not Significant	Yes	Not Possible	Not Possible	Unspecified	Unspecified	No
58	G. M. Polverino, A.//Vitale, A.//Alleva, E.	2015	Stereotypic behaviours in Melopsittacus undulatus: behavioural consequences of social and spatial limitations	Melopsittacus undulatus	Melopsittacus		26	Juveniles	Lab	Between subjects	15	B	Housing/Social Enrichment	LackOfSocialEnrichment/inapprpriateHousing		Housing/Social	PairSmallCageVsPairBigCage	No	Locomotion	Count	Locomotor	Locomotor behaviour	Feasible	Lower	Not Significant	Not Significant	Yes	Not Possible	Not Possible	Unspecified	Unspecified	No
58	G. M. Polverino, A.//Vitale, A.//Alleva, E.	2015	Stereotypic behaviours in Melopsittacus undulatus: behavioural consequences of social and spatial limitations	Melopsittacus undulatus	Melopsittacus		26	Juveniles	Lab	Between subjects	15	B	Housing/Social Enrichment	SocialIsolation/LackofSpace		Housing/Social	PairSmallCageVsPairBigCage	No	Pacing/Route-Trace	Continous	Stereotypies	Abnormal and Fear-related behaviour	Feasible	Lower	Not Significant	Not Significant	Yes	Not Possible	Not Possible	Unspecified	Unspecified	No
58	G. M. Polverino, A.//Vitale, A.//Alleva, E.	2015	Stereotypic behaviours in Melopsittacus undulatus: behavioural consequences of social and spatial limitations	Melopsittacus undulatus	Melopsittacus		26	Juveniles	Lab	Between subjects	15	B	Housing Enrichment	LackOfSpace		Housing	PairSmallCageVsPairBigCage	No	Sham/Wire-chewing	Count	Stereotypies	Abnormal and Fear-related behaviour	Feasible	Higher	<0.01	Significant	Yes	Not Possible	Not Possible	Unspecified	Unspecified	No
58	G. M. Polverino, A.//Vitale, A.//Alleva, E.	2015	Stereotypic behaviours in Melopsittacus undulatus: behavioural consequences of social and spatial limitations	Melopsittacus undulatus	Melopsittacus		26	Juveniles	Lab	Between subjects	15	B	Observation	MalevsFemale		Demographic	PairSmallCage	No	Sham/Wire-chewing	Count	Stereotypies	Abnormal and Fear-related behaviour	Feasible	Lower	<0.01	Significant	Yes	Not Possible	Not Possible	Unspecified	Unspecified	No
58	G. M. Polverino, A.//Vitale, A.//Alleva, E.	2015	Stereotypic behaviours in Melopsittacus undulatus: behavioural consequences of social and spatial limitations	Melopsittacus undulatus	Melopsittacus		13	Juveniles	Lab	Between subjects	15	F	Housing/Social Enrichment	LackOfSocialEnrichment/inapprpriateHousing		Housing/Social	PairSmallCageVsPairBigCage	No	IncessantScreaming	Count	IncessantScreaming	Abnormal and Fear-related behaviour	Feasible	Higher	S	Significant	Yes	Not Possible	Not Possible	Unspecified	Unspecified	No
58	G. M. Polverino, A.//Vitale, A.//Alleva, E.	2015	Stereotypic behaviours in Melopsittacus undulatus: behavioural consequences of social and spatial limitations	Melopsittacus undulatus	Melopsittacus		13	Juveniles	Lab	Between subjects	15	F	Housing/Social Enrichment	LackOfSocialEnrichment/inapprpriateHousing		Housing/Social	PairSmallCageVsPairBigCage	No	IncessantScreaming	Continous	IncessantScreaming	Abnormal and Fear-related behaviour	Feasible	Higher	S	Significant	Yes	Not Possible	Not Possible	Unspecified	Unspecified	No
58	G. M. Polverino, A.//Vitale, A.//Alleva, E.	2015	Stereotypic behaviours in Melopsittacus undulatus: behavioural consequences of social and spatial limitations	Melopsittacus undulatus	Melopsittacus		26	Juveniles	Lab	Between subjects	15	B	Housing/Social Enrichment	LackOfSocialEnrichment/inapprpriateHousing		Housing/Social	PairBigCageVSPairHosedGrouped	No	Singing	Continous	Vocal	Social behaviour	Feasible	Lower	<0.01	Significant	Yes	Not Possible	Not Possible	Unspecified	Unspecified	No
58	G. M. Polverino, A.//Vitale, A.//Alleva, E.	2015	Stereotypic behaviours in Melopsittacus undulatus: behavioural consequences of social and spatial limitations	Melopsittacus undulatus	Melopsittacus		8	Juveniles	Lab	Within subjects	15	B	Housing/Social Enrichment	LackOfSocialEnrichment/inapprpriateHousing		Housing/Social	PairSmallCageVsGroupHoused	No	Singing	Count	Vocal	Social behaviour	Feasible	Higher	<0.03	Significant	Not Possible	Yes	Not Possible	Unspecified	Unspecified	No
58	G. M. Polverino, A.//Vitale, A.//Alleva, E.	2015	Stereotypic behaviours in Melopsittacus undulatus: behavioural consequences of social and spatial limitations	Melopsittacus undulatus	Melopsittacus		13	Juveniles	Lab	Between subjects	15	M	Housing/Social Enrichment	LackOfSocialEnrichment/inapprpriateHousing		Housing/Social	PairSmallCageVsPairBigCageV/PairHosedGrouped	No	Courting	Count	Sexual behaviours	Social behaviour	Feasible	Higher	S	Significant	Yes	Not Possible	Not Possible	Unspecified	Unspecified	No
58	G. M. Polverino, A.//Vitale, A.//Alleva, E.	2015	Stereotypic behaviours in Melopsittacus undulatus: behavioural consequences of social and spatial limitations	Melopsittacus undulatus	Melopsittacus		26	Juveniles	Lab	Between subjects	15	B	Housing/Social Enrichment	LackOfSocialEnrichment/inapprpriateHousing		Housing/Social	PairSmallCageVsPairBigCage	No	Singing	Continous	Vocal	Social behaviour	Feasible	Higher	<0.01	Significant	Yes	Not Possible	Not Possible	Unspecified	Unspecified	No
58	G. M. Polverino, A.//Vitale, A.//Alleva, E.	2015	Stereotypic behaviours in Melopsittacus undulatus: behavioural consequences of social and spatial limitations	Melopsittacus undulatus	Melopsittacus		13	Juveniles	Lab	Between subjects	15	M	Housing/Social Enrichment	LackOfSocialEnrichment/inapprpriateHousing		Housing/Social	PairSmallCageVsPairBigCageV/PairHosedGrouped	No	Resting	Count	Resting	Maintenance behaviour	Feasible	Higher	S	Significant	Yes	Not Possible	Not Possible	Unspecified	Unspecified	No
58	G. M. Polverino, A.//Vitale, A.//Alleva, E.	2015	Stereotypic behaviours in Melopsittacus undulatus: behavioural consequences of social and spatial limitations	Melopsittacus undulatus	Melopsittacus		26	Juveniles	Lab	Between subjects	15	B	Housing/Social Enrichment	MalevsFemale		Demographic	PairSmallCageVsPairBigCageVSPairHosedGrouped	No	Wire-Chewing	Continous	Stereotypies	Abnormal and Fear-related behaviour	Feasible	Lower	S	Significant	Yes	Not Possible	Not Possible	Unspecified	Unspecified	No
58	G. M. Polverino, A.//Vitale, A.//Alleva, E.	2015	Stereotypic behaviours in Melopsittacus undulatus: behavioural consequences of social and spatial limitations	Melopsittacus undulatus	Melopsittacus		26	Juveniles	Lab	Between subjects	15	B	Housing/Social Enrichment	LackOfSocialEnrichment/inapprpriateHousing		Housing/Social	PairSmallCageVsPairBigCageVSPairHosedGrouped	No	Courting	Continous	Sexual behaviours	Social behaviour	Feasible	Higher	<0.01	Significant	Yes	Not Possible	Not Possible	Unspecified	Unspecified	No
58	G. M. Polverino, A.//Vitale, A.//Alleva, E.	2015	Stereotypic behaviours in Melopsittacus undulatus: behavioural consequences of social and spatial limitations	Melopsittacus undulatus	Melopsittacus		26	Juveniles	Lab	Between subjects	15	B	Housing/Social Enrichment	LackOfSocialEnrichment/inapprpriateHousing	MalevsFemale	Housing/Social/Demographic	PairSmallCageVsPairBigCage	No	Singing	Count	Vocal	Social behaviour	Feasible	Higher	S	Significant	Yes	Not Possible	Not Possible	Unspecified	Unspecified	No
58	G. M. Polverino, A.//Vitale, A.//Alleva, E.	2015	Stereotypic behaviours in Melopsittacus undulatus: behavioural consequences of social and spatial limitations	Melopsittacus undulatus	Melopsittacus		26	Juveniles	Lab	Between subjects	15	B	Housing/Social Enrichment	LackOfSocialEnrichment/inapprpriateHousing	MalevsFemale	Housing/Social/Demographic	PairSmallCageVsPairBigCageVSPairHosedGrouped	No	Courting	Count	Sexual behaviours	Social behaviour	Feasible	Higher	<0.01	Significant	Yes	Not Possible	Not Possible	Unspecified	Unspecified	No
58	G. M. Polverino, A.//Vitale, A.//Alleva, E.	2015	Stereotypic behaviours in Melopsittacus undulatus: behavioural consequences of social and spatial limitations	Melopsittacus undulatus	Melopsittacus		26	Juveniles	Lab	Between subjects	15	B	Housing/Social Enrichment	LackOfSocialEnrichment/inapprpriateHousing	MalevsFemale	Housing/Social/Demographic	PairSmallCageVsPairBigCage	No	Singing	Continous	Vocal	Social behaviour	Feasible	Higher	S	Significant	Yes	Not Possible	Not Possible	Unspecified	Unspecified	No
58	G. M. Polverino, A.//Vitale, A.//Alleva, E.	2015	Stereotypic behaviours in Melopsittacus undulatus: behavioural consequences of social and spatial limitations	Melopsittacus undulatus	Melopsittacus		26	Juveniles	Lab	Between subjects	15	B	Housing/Social Enrichment	LackOfSocialEnrichment/inapprpriateHousing		Housing/Social	PairSmallCageVsPairBigCageVSPairHosedGrouped	No	Resting	Continous	Resting	Maintenance behaviour	Feasible	BAC	Not Significant	Not Significant	Yes	Not Possible	Not Possible	Unspecified	Unspecified	No
58	G. M. Polverino, A.//Vitale, A.//Alleva, E.	2015	Stereotypic behaviours in Melopsittacus undulatus: behavioural consequences of social and spatial limitations	Melopsittacus undulatus	Melopsittacus		26	Juveniles	Lab	Between subjects	15	B	Housing/Social Enrichment	LackOfSocialEnrichment/inapprpriateHousing		Housing/Social	PairSmallCageVsPairBigCageVSPairHosedGrouped	No	Resting	Count	Resting	Maintenance behaviour	Feasible	ABC	<0.01	Significant	Yes	Not Possible	Not Possible	Unspecified	Unspecified	No
58	G. M. Polverino, A.//Vitale, A.//Alleva, E.	2015	Stereotypic behaviours in Melopsittacus undulatus: behavioural consequences of social and spatial limitations	Melopsittacus undulatus	Melopsittacus		26	Juveniles	Lab	Between subjects	15	B	Housing/Social Enrichment	LackOfSocialEnrichment/inapprpriateHousing	MalevsFemale	Housing/Social/Demographic	PairSmallCageVsPairBigCageVSPairHosedGrouped	No	Resting	Count	Resting	Maintenance behaviour	Feasible	Higher	<0.01	Significant	Yes	Not Possible	Not Possible	Unspecified	Unspecified	No
58	G. M. Polverino, A.//Vitale, A.//Alleva, E.	2015	Stereotypic behaviours in Melopsittacus undulatus: behavioural consequences of social and spatial limitations	Melopsittacus undulatus	Melopsittacus		26	Juveniles	Lab	Between subjects	15	B	Housing/Social Enrichment	LackOfSocialEnrichment/inapprpriateHousing	MalevsFemale	Housing/Social/Demographic	PairSmallCageVsPairBigCageVSPairHosedGrouped	No	IncessantScreaming	Count	IncessantScreaming	Abnormal and Fear-related behaviour	Feasible	Lower	S	Significant	Yes	Not Possible	Not Possible	Unspecified	Unspecified	No
58	G. M. Polverino, A.//Vitale, A.//Alleva, E.	2015	Stereotypic behaviours in Melopsittacus undulatus: behavioural consequences of social and spatial limitations	Melopsittacus undulatus	Melopsittacus		26	Juveniles	Lab	Between subjects	15	B	Housing/Social Enrichment	LackOfSocialEnrichment/inapprpriateHousing	MalevsFemale	Housing/Social/Demographic	PairSmallCageVsPairBigCageVSPairHosedGrouped	No	IncessantScreaming	Continous	IncessantScreaming	Abnormal and Fear-related behaviour	Feasible	Lower	S	Significant	Yes	Not Possible	Not Possible	Unspecified	Unspecified	No
58	G. M. Polverino, A.//Vitale, A.//Alleva, E.	2015	Stereotypic behaviours in Melopsittacus undulatus: behavioural consequences of social and spatial limitations	Melopsittacus undulatus	Melopsittacus		26	Juveniles	Lab	Between subjects	15	B	Housing/Social Enrichment	LackOfSocialEnrichment/inapprpriateHousing		Housing/Social	PairSmallCageVsPairHosedGrouped	No	Incessant-screaming/Spot-pecking/Mating-feign	Continous	Stereotypies	Abnormal and Fear-related behaviour	Feasible	Not reported	Not Significant	Not Significant	Yes	Not Possible	Not Possible	Unspecified	Unspecified	No
58	G. M. Polverino, A.//Vitale, A.//Alleva, E.	2015	Stereotypic behaviours in Melopsittacus undulatus: behavioural consequences of social and spatial limitations	Melopsittacus undulatus	Melopsittacus		26	Juveniles	Lab	Between subjects	15	B	Housing/Social Enrichment	SocialIsolation/LackofSpace		Housing/Social	PairSmallCageVsPairHosedGrouped	No	Pacing/Route-Trace	Continous	Stereotypies	Abnormal and Fear-related behaviour	Feasible	Higher	Not Significant	Not Significant	Yes	Not Possible	Not Possible	Unspecified	Unspecified	No
58	G. M. Polverino, A.//Vitale, A.//Alleva, E.	2015	Stereotypic behaviours in Melopsittacus undulatus: behavioural consequences of social and spatial limitations	Melopsittacus undulatus	Melopsittacus		13	Juveniles	Lab	Between subjects	15	F	Housing/Social Enrichment	LackOfSocialEnrichment/inapprpriateHousing		Housing/Social	PairSmallCageVsPairHosedGrouped	No	IncessantScreaming	Count	IncessantScreaming	Abnormal and Fear-related behaviour	Feasible	Higher	S	Significant	Yes	Not Possible	Not Possible	Unspecified	Unspecified	No
58	G. M. Polverino, A.//Vitale, A.//Alleva, E.	2015	Stereotypic behaviours in Melopsittacus undulatus: behavioural consequences of social and spatial limitations	Melopsittacus undulatus	Melopsittacus		13	Juveniles	Lab	Between subjects	15	F	Housing/Social Enrichment	LackOfSocialEnrichment/inapprpriateHousing		Housing/Social	PairSmallCageVsPairHosedGrouped	No	IncessantScreaming	Continous	IncessantScreaming	Abnormal and Fear-related behaviour	Feasible	Higher	S	Significant	Yes	Not Possible	Not Possible	Unspecified	Unspecified	No
58	G. M. Polverino, A.//Vitale, A.//Alleva, E.	2015	Stereotypic behaviours in Melopsittacus undulatus: behavioural consequences of social and spatial limitations	Melopsittacus undulatus	Melopsittacus		8	Juveniles	Lab	Within subjects	15	B	Housing/Social Enrichment	LackOfSocialEnrichment/inapprpriateHousing	MalevsFemale	Housing/Social/Demographic	PairSmallCageVsGroupHoused	No	preening	Count	SelfCare	Maintenance behaviour	Feasible	Higher	<0.05	Significant	Not Possible	Yes	Not Possible	Unspecified	Unspecified	No
58	G. M. Polverino, A.//Vitale, A.//Alleva, E.	2015	Stereotypic behaviours in Melopsittacus undulatus: behavioural consequences of social and spatial limitations	Melopsittacus undulatus	Melopsittacus		26	Juveniles	Lab	Between subjects	15	B	Housing/Social Enrichment	LackOfSocialEnrichment/inapprpriateHousing	MalevsFemale	Housing/Social/Demographic	PairSmallCageVsPairBigCage	No	preening	Count	SelfCare	Maintenance behaviour	Feasible	Higher	<0.01	Significant	Yes	Not Possible	Not Possible	Unspecified	Unspecified	No
58	G. M. Polverino, A.//Vitale, A.//Alleva, E.	2015	Stereotypic behaviours in Melopsittacus undulatus: behavioural consequences of social and spatial limitations	Melopsittacus undulatus	Melopsittacus		26	Juveniles	Lab	Between subjects	15	B	Housing/Social Enrichment	LackOfSocialEnrichment/inapprpriateHousing		Housing/Social	PairSmallCageVsPairBigCageVSPairHosedGrouped	No	preening	Count	SelfCare	Maintenance behaviour	Feasible	ABC	<0.01	Significant	Yes	Not Possible	Not Possible	Unspecified	Unspecified	No
58	G. M. Polverino, A.//Vitale, A.//Alleva, E.	2015	Stereotypic behaviours in Melopsittacus undulatus: behavioural consequences of social and spatial limitations	Melopsittacus undulatus	Melopsittacus		26	Juveniles	Lab	Between subjects	15	B	Housing/Social Enrichment	LackOfSocialEnrichment/inapprpriateHousing		Housing/Social	PairSmallCageVsPairBigCageVSPairHosedGrouped	No	preening	Continous	SelfCare	Maintenance behaviour	Feasible	ABC	<0.01	Significant	Yes	Not Possible	Not Possible	Unspecified	Unspecified	No
58	G. M. Polverino, A.//Vitale, A.//Alleva, E.	2015	Stereotypic behaviours in Melopsittacus undulatus: behavioural consequences of social and spatial limitations	Melopsittacus undulatus	Melopsittacus		13	Juveniles	Lab	Between subjects	15	M	Housing/Social Enrichment	LackOfSocialEnrichment/inapprpriateHousing		Housing/Social	PairSmallCageVsPairBigCageV/PairHosedGrouped	No	Singing	Count	Vocal	Social behaviour	Feasible	Higher	S	Significant	Yes	Not Possible	Not Possible	Unspecified	Unspecified	No
58	G. M. Polverino, A.//Vitale, A.//Alleva, E.	2015	Stereotypic behaviours in Melopsittacus undulatus: behavioural consequences of social and spatial limitations	Melopsittacus undulatus	Melopsittacus		26	Juveniles	Lab	Between subjects	15	B	Housing/Social Enrichment	LackOfSocialEnrichment/inapprpriateHousing		Housing/Social	PairSmallCageVsPairBigCageVSPairHosedGrouped	No	Singing	Count	Vocal	Social behaviour	Feasible	ABC	<0.01	Significant	Yes	Not Possible	Not Possible	Unspecified	Unspecified	No
58	G. M. Polverino, A.//Vitale, A.//Alleva, E.	2015	Stereotypic behaviours in Melopsittacus undulatus: behavioural consequences of social and spatial limitations	Melopsittacus undulatus	Melopsittacus		26	Juveniles	Lab	Between subjects	15	B	Housing/Social Enrichment	LackOfSocialEnrichment/inapprpriateHousing	MalevsFemale	Housing/Social/Demographic	PairSmallCageVsPairBigCageVSPairHosedGrouped	No	Singing	Count	Vocal	Social behaviour	Feasible	Higher	<0.01	Significant	Yes	Not Possible	Not Possible	Unspecified	Unspecified	No
58	G. M. Polverino, A.//Vitale, A.//Alleva, E.	2015	Stereotypic behaviours in Melopsittacus undulatus: behavioural consequences of social and spatial limitations	Melopsittacus undulatus	Melopsittacus		8	Juveniles	Lab	Within subjects	15	B	Observation	MalevsFemale		Demographic	MaleVsFemale	No	preening	Continous	SelfCare	Maintenance behaviour	Feasible	Higher	<0.05	Significant	Not Possible	Yes	Not Possible	Unspecified	Unspecified	No
58	G. M. Polverino, A.//Vitale, A.//Alleva, E.	2015	Stereotypic behaviours in Melopsittacus undulatus: behavioural consequences of social and spatial limitations	Melopsittacus undulatus	Melopsittacus		26	Juveniles	Lab	Between subjects	15	B	Housing/Social Enrichment	LackOfSocialEnrichment/inapprpriateHousing		Housing/Social	PairBigCageVSPairHosedGrouped	No	Locomotion	Count	Locomotor	Locomotor behaviour	Feasible	Higher	<0.01	Significant	Yes	Not Possible	Not Possible	Unspecified	Unspecified	No
58	G. M. Polverino, A.//Vitale, A.//Alleva, E.	2015	Stereotypic behaviours in Melopsittacus undulatus: behavioural consequences of social and spatial limitations	Melopsittacus undulatus	Melopsittacus		26	Juveniles	Lab	Between subjects	15	B	Housing/Social Enrichment	LackOfSocialEnrichment/inapprpriateHousing		Housing/Social	PairBigCageVSPairHosedGrouped	No	Locomotion	Continous	Locomotor	Locomotor behaviour	Feasible	Higher	<0.01	Significant	Yes	Not Possible	Not Possible	Unspecified	Unspecified	No
58	G. M. Polverino, A.//Vitale, A.//Alleva, E.	2015	Stereotypic behaviours in Melopsittacus undulatus: behavioural consequences of social and spatial limitations	Melopsittacus undulatus	Melopsittacus		13	Juveniles	Lab	Between subjects	15	M	Housing/Social Enrichment	LackOfSocialEnrichment/inapprpriateHousing		Housing/Social	PairBigCageVsPairSmallCagePair/HosedGrouped	No	Locomotion	Count	Locomotor	Locomotor behaviour	Feasible	Higher	S	Significant	Yes	Not Possible	Not Possible	Unspecified	Unspecified	No
58	G. M. Polverino, A.//Vitale, A.//Alleva, E.	2015	Stereotypic behaviours in Melopsittacus undulatus: behavioural consequences of social and spatial limitations	Melopsittacus undulatus	Melopsittacus		26	Juveniles	Lab	Between subjects	15	B	Housing/Social Enrichment	LackOfSocialEnrichment/inapprpriateHousing		Housing/Social	PairSmallCagePairHosedGrouped	No	Locomotion	Count	Locomotor	Locomotor behaviour	Feasible	Higher	<0.01	Significant	Yes	Not Possible	Not Possible	Unspecified	Unspecified	No
58	G. M. Polverino, A.//Vitale, A.//Alleva, E.	2015	Stereotypic behaviours in Melopsittacus undulatus: behavioural consequences of social and spatial limitations	Melopsittacus undulatus	Melopsittacus		8	Juveniles	Lab	Within subjects	15	B	Housing/Social Enrichment	LackOfSocialEnrichment/inapprpriateHousing		Housing/Social	PairSmallCageVsGroupHoused	No	Locomotion	Continous	Locomotor	Locomotor behaviour	Feasible	Higher	<0.05	Significant	Not Possible	Yes	Not Possible	Unspecified	Unspecified	No
58	G. M. Polverino, A.//Vitale, A.//Alleva, E.	2015	Stereotypic behaviours in Melopsittacus undulatus: behavioural consequences of social and spatial limitations	Melopsittacus undulatus	Melopsittacus		8	Juveniles	Lab	Within subjects	15	B	Housing/Social Enrichment	LackOfSocialEnrichment/inapprpriateHousing		Housing/Social	PairSmallCageVsGroupHoused	No	Locomotion	Count	Locomotor	Locomotor behaviour	Feasible	Higher	<0.01	Significant	Not Possible	Yes	Not Possible	Unspecified	Unspecified	No
58	G. M. Polverino, A.//Vitale, A.//Alleva, E.	2015	Stereotypic behaviours in Melopsittacus undulatus: behavioural consequences of social and spatial limitations	Melopsittacus undulatus	Melopsittacus		26	Juveniles	Lab	Between subjects	15	B	Housing/Social Enrichment	SocialIsolation/LackofSpace		Housing/Social	PairBigCageVSPairHosedGrouped	No	Pacing/Route-Trace	Continous	Stereotypies	Abnormal and Fear-related behaviour	Feasible	Higher	<0.01	Significant	Yes	Not Possible	Not Possible	Unspecified	Unspecified	No
58	G. M. Polverino, A.//Vitale, A.//Alleva, E.	2015	Stereotypic behaviours in Melopsittacus undulatus: behavioural consequences of social and spatial limitations	Melopsittacus undulatus	Melopsittacus		26	Juveniles	Lab	Between subjects	15	B	Housing/Social Enrichment	LackOfSocialEnrichment/inapprpriateHousing		Housing/Social	PairSmallCageVsPairBigCage	No	Locomotion	Continous	Locomotor	Locomotor behaviour	Feasible	Lower	<0.01	Significant	Yes	Not Possible	Not Possible	Unspecified	Unspecified	No
58	G. M. Polverino, A.//Vitale, A.//Alleva, E.	2015	Stereotypic behaviours in Melopsittacus undulatus: behavioural consequences of social and spatial limitations	Melopsittacus undulatus	Melopsittacus		26	Juveniles	Lab	Between subjects	15	B	Housing/Social Enrichment	LackOfSocialEnrichment/inapprpriateHousing	MalevsFemale	Housing/Social/Demographic	PairSmallCageVsPairBigCageVSPairHosedGrouped	No	Locomotion	Count	Locomotor	Locomotor behaviour	Feasible	Higher	<0.01	Significant	Yes	Not Possible	Not Possible	Unspecified	Unspecified	No
58	G. M. Polverino, A.//Vitale, A.//Alleva, E.	2015	Stereotypic behaviours in Melopsittacus undulatus: behavioural consequences of social and spatial limitations	Melopsittacus undulatus	Melopsittacus		26	Juveniles	Lab	Between subjects	15	B	Housing/Social Enrichment	SocialIsolation/LackofSpace		Housing/Social	PairSmallCageVsPairBigCage	No	Sham/Wire-chewing	Continous	Stereotypies	Abnormal and Fear-related behaviour	Feasible	Higher	<0.01	Significant	Yes	Not Possible	Not Possible	Unspecified	Unspecified	No
58	G. M. Polverino, A.//Vitale, A.//Alleva, E.	2015	Stereotypic behaviours in Melopsittacus undulatus: behavioural consequences of social and spatial limitations	Melopsittacus undulatus	Melopsittacus		26	Juveniles	Lab	Between subjects	15	B	Housing/Social Enrichment	SocialIsolation/LackofSpace		Housing/Social	PairSmallCageVsPairBigCageVSPairHosedGrouped	No	Pacing/Route-Trace	Count	Stereotypies	Abnormal and Fear-related behaviour	Feasible	ABC	<0.01	Significant	Yes	Not Possible	Not Possible	Unspecified	Unspecified	No
58	G. M. Polverino, A.//Vitale, A.//Alleva, E.	2015	Stereotypic behaviours in Melopsittacus undulatus: behavioural consequences of social and spatial limitations	Melopsittacus undulatus	Melopsittacus		13	Juveniles	Lab	Between subjects	15	F	Housing/Social Enrichment	SocialIsolation/LackofSpace		Housing/Social	PairSmallCageVsPairBigCageVSPairHosedGrouped	No	Wire-Chewing	Continous	Stereotypies	Abnormal and Fear-related behaviour	Feasible	ABC	S	Significant	Yes	Not Possible	Not Possible	Unspecified	Unspecified	No
58	G. M. Polverino, A.//Vitale, A.//Alleva, E.	2015	Stereotypic behaviours in Melopsittacus undulatus: behavioural consequences of social and spatial limitations	Melopsittacus undulatus	Melopsittacus		26	Juveniles	Lab	Between subjects	15	B	Housing/Social Enrichment	SocialIsolation/LackofSpace		Housing/Social	PairSmallCageVSPairHosedGrouped	No	Sham/Wire-chewing	Count	Stereotypies	Abnormal and Fear-related behaviour	Feasible	Higher	<0.01	Significant	Yes	Not Possible	Not Possible	Unspecified	Unspecified	No
58	G. M. Polverino, A.//Vitale, A.//Alleva, E.	2015	Stereotypic behaviours in Melopsittacus undulatus: behavioural consequences of social and spatial limitations	Melopsittacus undulatus	Melopsittacus		26	Juveniles	Lab	Between subjects	15	B	Housing/Social Enrichment	SocialIsolation/LackofSpace		Housing/Social	PairSmallCageVSPairHosedGrouped	No	Sham/Wire-chewing	Continous	Stereotypies	Abnormal and Fear-related behaviour	Feasible	Higher	<0.01	Significant	Yes	Not Possible	Not Possible	Unspecified	Unspecified	No
59	S. D. T. Larcombe, C. A.//Coffey, J.//Stevenson, A. E.//Alexander, L. G.//Arnold, K. E.	2015	Oxidative stress, activity behaviour and body mass in captive parrots	Melopsittacus undulatus	Melopsittacus		24	Juveniles	Lab	Within subjects	28	B	StandardPetCage+AntioxidantDiet	Weight		Physical	Correlation	Yes	PlasmaAntioxydants	Continous	Metabolic	Physiological parameter	Not Feasible	Positive Correlation	<0.024	Significant	Not Possible	Not Possible	Unspecified	Unspecified	Unspecified	No
59	S. D. T. Larcombe, C. A.//Coffey, J.//Stevenson, A. E.//Alexander, L. G.//Arnold, K. E.	2015	Oxidative stress, activity behaviour and body mass in captive parrots	Melopsittacus undulatus	Melopsittacus		24	Juveniles	Lab	Between subjects	28	B	StandardPetCage+AntioxidantDiet	Activity		Activity	ActiveBirdVsLessActiveBirds	No	BodyMass	Continous	BodyCondition	Body measurement	Not Feasible	Not reported	>0.04	Not Significant	Not Possible	Not Possible	Unspecified	Unspecified	Unspecified	No
59	S. D. T. Larcombe, C. A.//Coffey, J.//Stevenson, A. E.//Alexander, L. G.//Arnold, K. E.	2015	Oxidative stress, activity behaviour and body mass in captive parrots	Melopsittacus undulatus	Melopsittacus		24	Juveniles	Lab	Between subjects	28	B	StandardPetCage+AntioxidantDiet	Activity		Activity	ActiveBirdVsLessActiveBirds	No	DNADamage	Continous	Other	Physiological parameter	Not Feasible	Higher	0.025	Significant	Not Possible	Not Possible	Unspecified	Unspecified	Unspecified	No
59	S. D. T. Larcombe, C. A.//Coffey, J.//Stevenson, A. E.//Alexander, L. G.//Arnold, K. E.	2015	Oxidative stress, activity behaviour and body mass in captive parrots	Melopsittacus undulatus	Melopsittacus		24	Juveniles	Lab	Within subjects	28	B	StandardPetCage+AntioxidantDiet	Weight		Physical	Correlation	Yes	DNADamage	Continous	Other	Physiological parameter	Not Feasible	Positive Correlation	0.094	Not Significant	Not Possible	Not Possible	Unspecified	Unspecified	Unspecified	No
59	S. D. T. Larcombe, C. A.//Coffey, J.//Stevenson, A. E.//Alexander, L. G.//Arnold, K. E.	2015	Oxidative stress, activity behaviour and body mass in captive parrots	Melopsittacus undulatus	Melopsittacus		24	Juveniles	Lab	Within subjects	28	B	ShortFoodDeprivation	FeedingDuration		Maintenance	Correlation	Yes	BodyMass	Continous	BodyCondition	Body measurement	Not Feasible	Positive Correlation	0.012	Significant	Not Possible	Not Possible	Unspecified	Unspecified	Unspecified	No
59	S. D. T. Larcombe, C. A.//Coffey, J.//Stevenson, A. E.//Alexander, L. G.//Arnold, K. E.	2015	Oxidative stress, activity behaviour and body mass in captive parrots	Melopsittacus undulatus	Melopsittacus		24	Juveniles	Lab	Between subjects	28	B	StandardPetCage+AntioxidantDiet	Weight		Physical	Correlation	Yes	DNADamage	Continous	Other	Physiological parameter	Not Feasible	Positive Correlation	0.011	Significant	Not Possible	Not Possible	Unspecified	Unspecified	Unspecified	No
60	T. S. G. Z. Carvalho, M. G.//Saad, C. E. P.//Alvarenga, R. R.//Assis, V. D. L.//Pereira, V. M.//Scalon, J. D.//Silva, J. P.	2015	Behaviour of cockatiels (Nymphicus hollandicus) at two temperatures in captivity	Nymphicus hollandicus	Nymphicus		16	Juveniles	Lab	Within subjects	8	B	Room Temperature Increase	Elevated Temperature		Housing	25°VS35°	No	Ration consumption (g/bird/day)	Count	Feeding	Maintenance behaviour	Feasible	Lower	<0.01	Significant	Not Possible	Unspecified	Unspecified	Unspecified	Unspecified	No
60	T. S. G. Z. Carvalho, M. G.//Saad, C. E. P.//Alvarenga, R. R.//Assis, V. D. L.//Pereira, V. M.//Scalon, J. D.//Silva, J. P.	2015	Behaviour of cockatiels (Nymphicus hollandicus) at two temperatures in captivity	Nymphicus hollandicus	Nymphicus		16	Juveniles	Lab	Within subjects	8	B	Room Temperature Increase	Elevated Temperature		Housing	25°VS35°	No	Resting on the abdomen	Count	Resting	Maintenance behaviour	Feasible	Unspecified	0.99	Not Significant	Not Possible	Unspecified	Unspecified	Unspecified	Unspecified	No
60	T. S. G. Z. Carvalho, M. G.//Saad, C. E. P.//Alvarenga, R. R.//Assis, V. D. L.//Pereira, V. M.//Scalon, J. D.//Silva, J. P.	2015	Behaviour of cockatiels (Nymphicus hollandicus) at two temperatures in captivity	Nymphicus hollandicus	Nymphicus		16	Juveniles	Lab	Within subjects	8	B	Room Temperature Increase	Elevated Temperature		Housing	25°VS35°	No	Gnawing the screen cage	Count	Stereotypies	Abnormal and Fear-related behaviour	Feasible	Lower	0.99	Not Significant	Not Possible	Unspecified	Unspecified	Unspecified	Unspecified	No
60	T. S. G. Z. Carvalho, M. G.//Saad, C. E. P.//Alvarenga, R. R.//Assis, V. D. L.//Pereira, V. M.//Scalon, J. D.//Silva, J. P.	2015	Behaviour of cockatiels (Nymphicus hollandicus) at two temperatures in captivity	Nymphicus hollandicus	Nymphicus		16	Juveniles	Lab	Within subjects	8	B	Room Temperature Increase	Elevated Temperature		Housing	25°VS35°	No	Standing on the feeder	Count	PositionInTheCage	Locomotor behaviour	Feasible	Higher	0.84	Not Significant	Not Possible	Unspecified	Unspecified	Unspecified	Unspecified	No
60	T. S. G. Z. Carvalho, M. G.//Saad, C. E. P.//Alvarenga, R. R.//Assis, V. D. L.//Pereira, V. M.//Scalon, J. D.//Silva, J. P.	2015	Behaviour of cockatiels (Nymphicus hollandicus) at two temperatures in captivity	Nymphicus hollandicus	Nymphicus		16	Juveniles	Lab	Within subjects	8	B	Room Temperature Increase	Elevated Temperature		Housing	25°VS35°	No	Lateral displacement on the perch	Count	Locomotor	Locomotor behaviour	Feasible	Lower	0.55	Not Significant	Not Possible	Unspecified	Unspecified	Unspecified	Unspecified	No
60	T. S. G. Z. Carvalho, M. G.//Saad, C. E. P.//Alvarenga, R. R.//Assis, V. D. L.//Pereira, V. M.//Scalon, J. D.//Silva, J. P.	2015	Behaviour of cockatiels (Nymphicus hollandicus) at two temperatures in captivity	Nymphicus hollandicus	Nymphicus		16	Juveniles	Lab	Within subjects	8	B	Room Temperature Increase	Elevated Temperature		Housing	25°VS35°	No	Stopped on the screen	Count	PositionInTheCage	Locomotor behaviour	Feasible	Lower	0.52	Not Significant	Not Possible	Unspecified	Unspecified	Unspecified	Unspecified	No
60	T. S. G. Z. Carvalho, M. G.//Saad, C. E. P.//Alvarenga, R. R.//Assis, V. D. L.//Pereira, V. M.//Scalon, J. D.//Silva, J. P.	2015	Behaviour of cockatiels (Nymphicus hollandicus) at two temperatures in captivity	Nymphicus hollandicus	Nymphicus		16	Juveniles	Lab	Within subjects	8	B	Room Temperature Increase	Elevated Temperature		Housing	25°VS35°	No	Walking on the screen cage	Count	Locomotor	Locomotor behaviour	Feasible	Higher	0.46	Not Significant	Not Possible	Unspecified	Unspecified	Unspecified	Unspecified	No
60	T. S. G. Z. Carvalho, M. G.//Saad, C. E. P.//Alvarenga, R. R.//Assis, V. D. L.//Pereira, V. M.//Scalon, J. D.//Silva, J. P.	2015	Behaviour of cockatiels (Nymphicus hollandicus) at two temperatures in captivity	Nymphicus hollandicus	Nymphicus		16	Juveniles	Lab	Within subjects	8	B	Room Temperature Increase	Elevated Temperature		Housing	25°VS35°	No	Standing on the drinker	Count	PositionInTheCage	Locomotor behaviour	Feasible	Higher	0.31	Not Significant	Not Possible	Unspecified	Unspecified	Unspecified	Unspecified	No
60	T. S. G. Z. Carvalho, M. G.//Saad, C. E. P.//Alvarenga, R. R.//Assis, V. D. L.//Pereira, V. M.//Scalon, J. D.//Silva, J. P.	2015	Behaviour of cockatiels (Nymphicus hollandicus) at two temperatures in captivity	Nymphicus hollandicus	Nymphicus		16	Juveniles	Lab	Within subjects	8	B	Room Temperature Increase	Elevated Temperature		Housing	25°VS35°	No	Gnawing the perch	Count	Stereotypies	Abnormal and Fear-related behaviour	Feasible	Lower	0.15	Not Significant	Not Possible	Unspecified	Unspecified	Unspecified	Unspecified	No
60	T. S. G. Z. Carvalho, M. G.//Saad, C. E. P.//Alvarenga, R. R.//Assis, V. D. L.//Pereira, V. M.//Scalon, J. D.//Silva, J. P.	2015	Behaviour of cockatiels (Nymphicus hollandicus) at two temperatures in captivity	Nymphicus hollandicus	Nymphicus		16	Juveniles	Lab	Within subjects	8	B	Room Temperature Increase	Elevated Temperature		Housing	25°VS35°	No	Seed consumption (g/bird/day)	Count	Feeding	Maintenance behaviour	Feasible	Lower	0.08	Not Significant	Not Possible	Unspecified	Unspecified	Unspecified	Unspecified	No
60	T. S. G. Z. Carvalho, M. G.//Saad, C. E. P.//Alvarenga, R. R.//Assis, V. D. L.//Pereira, V. M.//Scalon, J. D.//Silva, J. P.	2015	Behaviour of cockatiels (Nymphicus hollandicus) at two temperatures in captivity	Nymphicus hollandicus	Nymphicus		16	Juveniles	Lab	Within subjects	8	B	Room Temperature Increase	Elevated Temperature		Housing	25°VS35°	No	Standing on the perch	Count	PositionInTheCage	Locomotor behaviour	Feasible	Lower	0.05	Not Significant	Not Possible	Unspecified	Unspecified	Unspecified	Unspecified	No
60	T. S. G. Z. Carvalho, M. G.//Saad, C. E. P.//Alvarenga, R. R.//Assis, V. D. L.//Pereira, V. M.//Scalon, J. D.//Silva, J. P.	2015	Behaviour of cockatiels (Nymphicus hollandicus) at two temperatures in captivity	Nymphicus hollandicus	Nymphicus		16	Juveniles	Lab	Within subjects	8	B	Room Temperature Increase	Elevated Temperature		Housing	25°VS35°	No	Standing on the floor of the cage	Count	PositionInTheCage	Locomotor behaviour	Feasible	Higher	0.02	Significant	Not Possible	Unspecified	Unspecified	Unspecified	Unspecified	No
60	T. S. G. Z. Carvalho, M. G.//Saad, C. E. P.//Alvarenga, R. R.//Assis, V. D. L.//Pereira, V. M.//Scalon, J. D.//Silva, J. P.	2015	Behaviour of cockatiels (Nymphicus hollandicus) at two temperatures in captivity	Nymphicus hollandicus	Nymphicus		16	Juveniles	Lab	Within subjects	8	B	Room Temperature Increase	Elevated Temperature		Housing	25°VS35°	No	ShakingThePlumage	Count	SelfCare	Maintenance behaviour	Feasible	Higher	0.84	Not Significant	Not Possible	Unspecified	Unspecified	Unspecified	Unspecified	No
60	T. S. G. Z. Carvalho, M. G.//Saad, C. E. P.//Alvarenga, R. R.//Assis, V. D. L.//Pereira, V. M.//Scalon, J. D.//Silva, J. P.	2015	Behaviour of cockatiels (Nymphicus hollandicus) at two temperatures in captivity	Nymphicus hollandicus	Nymphicus		16	Juveniles	Lab	Within subjects	8	B	Room Temperature Increase	Elevated Temperature		Housing	25°VS35°	No	Clearing the wings with the tip of beak	Count	SelfCare	Maintenance behaviour	Feasible	Lower	0.17	Not Significant	Not Possible	Unspecified	Unspecified	Unspecified	Unspecified	No
61	V. A. M. Cussen, J. A.	2015	The Relationship between Personality Dimensions and Resiliency to Environmental Stress in Orange-Winged Amazon Parrots (Amazona amazonica), as Indicated by the Development of Abnormal Behaviors	Amazona amazonica	Amazona		12	Juveniles	Lab	Within subjects	280	B	Human/Foraging/PhysicalEnrichment	LackOfEnrichments		Enrichment	BaselineEnrichedVSDe-Enriched	No	Stereotypies	Continous	Stereotypies	Abnormal and Fear-related behaviour	Feasible	Lower	0.0001	Significant	Not Possible	Not Possible	No	Unspecified	Unspecified	No
61	V. A. M. Cussen, J. A.	2015	The Relationship between Personality Dimensions and Resiliency to Environmental Stress in Orange-Winged Amazon Parrots (Amazona amazonica), as Indicated by the Development of Abnormal Behaviors	Amazona amazonica	Amazona		12	Juveniles	Lab	Within subjects	280	B	Human/Foraging/PhysicalEnrichment	LackOfEnrichments		Enrichment	BaselineEnrichedVSRe-Enriched	No	Stereotypies	Continous	Stereotypies	Abnormal and Fear-related behaviour	Feasible	Lower	<0.003	Significant	Not Possible	Not Possible	No	Unspecified	Unspecified	No
[truncated: 759 more rows]
